# Supplementary material for: 3,3′-Dibenzyl-1,1′-[naphthalene-1,4-diylbis(methyl­ene)]di(1H-imidazol-3-ium) bis­(hexa­fluoro­phosphate)
Source: Acta Crystallogr Sect E Struct Rep Online. 2011 Aug 17;67(Pt 9):o2343. doi: 10.1107/S1600536811032132 (PMC3200774; doi:10.1107/S1600536811032132)
Supplement: Supplementary file 1 [file e-67-o2343-sup1.cif]

##############################################################################
#                                                                            #
# This CIF contains the data in a paper accepted for publication in          #
# Acta Crystallographica Section E. It conforms to the requirements of       #
# Notes for Authors for Acta Crystallographica Section E, and has been       #
# peer reviewed under the auspices of the IUCr Commission on Journals.       #
#                                                                            #
# Full details of the Crystallographic Information File format               #
# are given in the paper "The Crystallographic Information File (CIF):       #
# a New Standard Archive File for Crystallography" by S. R. Hall, F. H.      #
# Allen and I. D. Brown [Acta Cryst. (1991), A47, 655-685].                  #
#                                                                            #
# The current version of the core CIF dictionary is obtainable from          #
# ftp://ftp.iucr.org/pub/cif_core.dic.                                       #
#                                                                            #
# Software is freely available for graphical display of the structure(s)     #
# in this CIF. For information consult the CIF software page                 #
# http://www.iucr.org/resources/cif/software.                                #
#                                                                            #
# This file may be used for bona fide research purposes within the           #
# scientific community so long as proper attribution is given to the journal # 
# article from which it was obtained.                                        #
#                                                                            #
##############################################################################
data_global
_audit_creation_method     'SHELXL-97'
_journal_date_recd_electronic     2011-07-05
_journal_date_accepted     2011-08-08
_journal_name_full     'Acta Crystallographica, Section E'
_journal_year     2011
_journal_volume     67
_journal_issue      9
_journal_page_first     o2343
_journal_page_last     o2343
_journal_paper_category     QO
_journal_coeditor_code     SU2293
_publ_contact_author_name     'Chang-Lu Liu'
_publ_contact_author_address
;
Department of Chemistry and Chemical Engineering
Sichuan University of Arts and Science
Dazhou 635000
Peoples' Republic of China
;
_publ_contact_author_email     'dzliuchl@163.com'
_publ_contact_author_fax     ?
_publ_contact_author_phone     ?
_publ_section_title
;\
3,3'-Dibenzyl-1,1'-[naphthalene-1,4-diylbis(methylene)]di(1<i>H</i>-imidazol-3-\
ium) bis(hexafluorophosphate)
;
loop_
    _publ_author_name
    _publ_author_footnote
    _publ_author_address
    'Chang-Lu Liu' .
;
Department of Chemistry and Chemical Engineering
Sichuan University of Arts and Science
Dazhou 635000
People's Republic of China
;
    'Kun Huang' .
;
Department of Chemistry and Chemical Engineering
Sichuan University of Arts and Science
Dazhou 635000
People's Republic of China
;
data_I
_audit_creation_method     SHELXL-97
_chemical_name_systematic
;
3-benzyl-1-({4-[(3-benzyl-1H-imidazol-3-ium-1-yl)methyl]naphthalen-
1-yl}methyl)-1H-imidazol-3-ium bis(hexafluorophosphate)
;
_chemical_name_common     ?
_chemical_formula_moiety     'C32 H30 N4 2+, 2(F6 P -)'
_chemical_formula_sum     'C32 H30 F12 N4 P2'
_chemical_formula_iupac     'C32 H30 N4 2+, 2 P F6 -'
_chemical_formula_weight     760.54
_chemical_melting_point     ?
_symmetry_cell_setting     monoclinic
_symmetry_space_group_name_H-M     'C 2/c'
_symmetry_space_group_name_Hall     '-C 2yc'
loop_
    _symmetry_equiv_pos_site_id
    _symmetry_equiv_pos_as_xyz
    1 x,y,z
    2 -x,y,1/2-z
    3 -x,-y,-z
    4 x,-y,1/2+z
    5 1/2+x,1/2+y,z
    6 1/2-x,1/2+y,1/2-z
    7 1/2-x,1/2-y,-z
    8 1/2+x,1/2-y,1/2+z
_cell_length_a     33.8250(9)
_cell_length_b     11.6062(3)
_cell_length_c     17.6986(5)
_cell_angle_alpha     90.00
_cell_angle_beta     101.1580(10)
_cell_angle_gamma     90.00
_cell_volume     6816.8(3)
_cell_formula_units_Z     8
_cell_measurement_reflns_used     9587
_cell_measurement_theta_min     2.35
_cell_measurement_theta_max     27.46
_cell_measurement_temperature     296(2)
_exptl_crystal_description     Block
_exptl_crystal_colour     Colourless
_exptl_crystal_size_max     0.20
_exptl_crystal_size_mid     0.20
_exptl_crystal_size_min     0.15
_exptl_crystal_density_diffrn     1.482
_exptl_crystal_density_meas     ?
_exptl_crystal_density_method     'not measured'
_exptl_crystal_F_000     3104
_exptl_absorpt_coefficient_mu     0.223
_exptl_absorpt_correction_type     multi-scan
_exptl_absorpt_process_details     '(SADABS; Bruker, 2001)'
_exptl_absorpt_correction_T_min     0.9567
_exptl_absorpt_correction_T_max     0.9673
_exptl_special_details     ?
_diffrn_ambient_temperature     296(2)
_diffrn_radiation_type     MoK\a
_diffrn_radiation_wavelength     0.71073
_diffrn_radiation_source     'fine-focus sealed tube'
_diffrn_radiation_monochromator     graphite
_diffrn_measurement_device_type     'Bruker SMART CCD area-detector'
_diffrn_measurement_method     '\f and \w'
_diffrn_detector_area_resol_mean     ?
_diffrn_reflns_number     5990
_diffrn_reflns_av_R_equivalents     0.0294
_diffrn_reflns_av_sigmaI/netI     0.0276
_diffrn_reflns_theta_min     1.86
_diffrn_reflns_theta_max     25.00
_diffrn_reflns_theta_full     25.00
_diffrn_measured_fraction_theta_max     0.999
_diffrn_measured_fraction_theta_full     0.999
_diffrn_reflns_limit_h_min     -40
_diffrn_reflns_limit_h_max     39
_diffrn_reflns_limit_k_min     0
_diffrn_reflns_limit_k_max     13
_diffrn_reflns_limit_l_min     0
_diffrn_reflns_limit_l_max     20
_diffrn_standards_number     ?
_diffrn_standards_interval_count     ?
_diffrn_standards_interval_time     ?
_diffrn_standards_decay_%     ?
_refine_special_details
;
Refinement of <i>F</i>^2^ against ALL reflections. The weighted <i>R</i>-factor
<i>wR</i> and goodness of fit <i>S</i> are based on <i>F</i>^2^, conventional
<i>R</i>-factors <i>R</i> are based on <i>F</i>, with <i>F</i> set to zero for
negative <i>F</i>^2^. The threshold expression of <i>F</i>^2^ >
\s(<i>F</i>^2^) is used only for calculating <i>R</i>-factors(gt) <i>etc</i>.
and is not relevant to the choice of reflections for refinement.
<i>R</i>-factors based on <i>F</i>^2^ are statistically about twice as large
as those based on <i>F</i>, and <i>R</i>- factors based on ALL data will be
even larger.
;
_reflns_number_total     5990
_reflns_number_gt     4848
_reflns_threshold_expression     I>2\s(I)
_refine_ls_structure_factor_coef     Fsqd
_refine_ls_matrix_type     full
_refine_ls_R_factor_all     0.0812
_refine_ls_R_factor_gt     0.0665
_refine_ls_wR_factor_gt     0.1543
_refine_ls_wR_factor_ref     0.1631
_refine_ls_goodness_of_fit_ref     1.035
_refine_ls_restrained_S_all     1.048
_refine_ls_number_reflns     5990
_refine_ls_number_parameters     534
_refine_ls_number_restraints     106
_refine_ls_hydrogen_treatment     constr
_refine_ls_weighting_scheme     calc
_refine_ls_weighting_details
        'calc w=1/[\s^2^(Fo^2^)+(0.0576P)^2^+12.5479P] where P=(Fo^2^+2Fc^2^)/3'
_atom_sites_solution_hydrogens     geom
_atom_sites_solution_primary     direct
_atom_sites_solution_secondary     difmap
_refine_ls_shift/su_max     0.004
_refine_ls_shift/su_mean     0.000
_refine_diff_density_max     0.433
_refine_diff_density_min     -0.248
_refine_ls_extinction_method     none
_refine_ls_extinction_coef     ?
loop_
    _atom_type_symbol
    _atom_type_description
    _atom_type_scat_dispersion_real
    _atom_type_scat_dispersion_imag
    _atom_type_scat_source
    'C' 'C' 0.0033 0.0016
                         'International Tables Vol C Tables 4.2.6.8 and 6.1.1.4'
    'H' 'H' 0.0000 0.0000
                         'International Tables Vol C Tables 4.2.6.8 and 6.1.1.4'
    'F' 'F' 0.0171 0.0103
                         'International Tables Vol C Tables 4.2.6.8 and 6.1.1.4'
    'N' 'N' 0.0061 0.0033
                         'International Tables Vol C Tables 4.2.6.8 and 6.1.1.4'
    'P' 'P' 0.1023 0.0942
                         'International Tables Vol C Tables 4.2.6.8 and 6.1.1.4'
_computing_data_collection     'SMART (Bruker, 2007)'
_computing_cell_refinement     'SAINT (Bruker, 2007)'
_computing_data_reduction     'SAINT (Bruker, 2007)'
_computing_structure_solution     'SHELXS97 (Sheldrick, 2008)'
_computing_structure_refinement     'SHELXL97 (Sheldrick, 2008)'
_computing_molecular_graphics     'SHELXTL (Sheldrick, 2008)'
_computing_publication_material     'SHELXTL (Sheldrick, 2008)'
loop_
    _atom_site_type_symbol
    _atom_site_label
    _atom_site_fract_x
    _atom_site_fract_y
    _atom_site_fract_z
    _atom_site_U_iso_or_equiv
    _atom_site_thermal_displace_type
    _atom_site_calc_flag
    _atom_site_refinement_flags
    _atom_site_occupancy
    _atom_site_disorder_assembly
    _atom_site_disorder_group
    N N1 0.08264(7) 0.9657(2) 0.37930(14) 0.0574(9) Uani d . 1.000 . .
    N N2 0.14129(8) 0.9374(2) 0.44984(15) 0.0617(9) Uani d . 1.000 . .
    N N3 0.11786(8) 0.5263(2) 0.15155(14) 0.0592(9) Uani d . 1.000 . .
    N N4 0.15515(8) 0.3862(2) 0.20370(16) 0.0632(10) Uani d . 1.000 . .
    C C1 0.15298(16) 0.2279(4) 0.4641(3) 0.0944(19) Uani d . 1.000 . .
    C C2 0.12019(14) 0.2474(4) 0.4077(3) 0.0909(17) Uani d . 1.000 . .
    C C3 0.12467(12) 0.2595(3) 0.3324(2) 0.0790(14) Uani d . 1.000 . .
    C C4 0.16251(11) 0.2531(3) 0.3133(2) 0.0694(11) Uani d . 1.000 . .
    C C5 0.19513(12) 0.2329(3) 0.3711(3) 0.0883(17) Uani d . 1.000 . .
    C C6 0.19023(15) 0.2197(4) 0.4466(3) 0.1003(17) Uani d . 1.000 . .
    C C7 0.16755(12) 0.2689(3) 0.2311(2) 0.0781(16) Uani d . 1.000 . .
    C C8 0.17466(11) 0.4866(3) 0.2285(2) 0.0734(14) Uani d . 1.000 . .
    C C9 0.15153(10) 0.5735(3) 0.1960(2) 0.0684(11) Uani d . 1.000 . .
    C C10 0.12119(10) 0.4129(3) 0.15704(18) 0.0620(11) Uani d . 1.000 . .
    C C11 0.08189(11) 0.5901(3) 0.11210(18) 0.0682(11) Uani d . 1.000 . .
    C C12 0.07110(9) 0.6843(3) 0.16312(17) 0.0577(10) Uani d . 1.000 . .
    C C13 0.07231(10) 0.7958(3) 0.14081(18) 0.0644(11) Uani d . 1.000 . .
    C C14 0.06459(10) 0.8860(3) 0.18869(19) 0.0659(12) Uani d . 1.000 . .
    C C15 0.05548(9) 0.8652(3) 0.25894(18) 0.0578(10) Uani d . 1.000 . .
    C C16 0.05272(8) 0.7490(3) 0.28405(17) 0.0539(10) Uani d . 1.000 . .
    C C17 0.06026(9) 0.6572(3) 0.23542(17) 0.0555(10) Uani d . 1.000 . .
    C C18 0.05654(10) 0.5432(3) 0.2607(2) 0.0685(12) Uani d . 1.000 . .
    C C19 0.04682(11) 0.5197(3) 0.3299(2) 0.0804(16) Uani d . 1.000 . .
    C C20 0.03969(11) 0.6100(4) 0.3780(2) 0.0758(14) Uani d . 1.000 . .
    C C21 0.04222(9) 0.7207(3) 0.35529(19) 0.0647(11) Uani d . 1.000 . .
    C C22 0.04995(10) 0.9646(3) 0.31026(19) 0.0689(11) Uani d . 1.000 . .
    C C23 0.12086(9) 0.9425(3) 0.37841(18) 0.0597(11) Uani d . 1.000 . .
    C C24 0.07865(11) 0.9759(3) 0.45441(19) 0.0667(12) Uani d . 1.000 . .
    C C25 0.11500(11) 0.9584(3) 0.49870(19) 0.0686(11) Uani d . 1.000 . .
    C C26 0.18335(10) 0.8995(4) 0.4714(2) 0.0794(14) Uani d . 1.000 . .
    C C27 0.18627(11) 0.7727(4) 0.48956(19) 0.0740(14) Uani d . 1.000 . .
    C C28 0.16502(17) 0.6915(4) 0.4413(3) 0.126(2) Uani d . 1.000 . .
    C C29 0.1689(2) 0.5760(5) 0.4574(3) 0.145(3) Uani d . 1.000 . .
    C C30 0.19425(18) 0.5390(5) 0.5218(3) 0.118(3) Uani d . 1.000 . .
    C C31 0.21537(13) 0.6164(5) 0.5702(3) 0.100(2) Uani d . 1.000 . .
    C C32 0.21155(11) 0.7333(4) 0.5550(2) 0.0830(16) Uani d . 1.000 . .
    P P2 0.01796(3) 0.22512(7) 0.09338(5) 0.0606(3) Uani d . 1.000 . .
    F F7 0.0471(3) 0.2620(10) 0.0432(4) 0.150(5) Uani d UP 0.545(10) B 1
    F F8 -0.0064(5) 0.1822(15) 0.1482(8) 0.218(7) Uani d UP 0.545(10) B 1
    F F9 0.0099(3) 0.1149(13) 0.0461(12) 0.211(7) Uani d UP 0.545(10) B 1
    F F10 0.0551(4) 0.1765(9) 0.1469(9) 0.194(6) Uani d UP 0.545(10) B 1
    F F11 0.0261(2) 0.3391(8) 0.1372(8) 0.126(4) Uani d UP 0.545(10) B 1
    F F12 -0.0194(3) 0.2793(10) 0.0455(8) 0.176(5) Uani d UP 0.545(10) B 1
    F F7' 0.0197(5) 0.3549(9) 0.0831(11) 0.182(7) Uani d UP 0.455(10) B 2
    F F8' -0.0224(3) 0.2198(11) 0.1211(10) 0.139(6) Uani d UP 0.455(10) B 2
    F F9' 0.0171(4) 0.0931(7) 0.0937(9) 0.145(5) Uani d UP 0.455(10) B 2
    F F10' 0.0597(3) 0.2222(14) 0.0719(12) 0.176(7) Uani d UP 0.455(10) B 2
    F F11' 0.0399(6) 0.246(2) 0.1736(5) 0.221(9) Uani d UP 0.455(10) B 2
    F F12' -0.0018(5) 0.2177(15) 0.0093(5) 0.173(6) Uani d UP 0.455(10) B 2
    P P1 0.19770(3) 0.92074(8) 0.20869(5) 0.0678(3) Uani d D 1.000 . .
    F F1 0.23389(10) 0.8405(3) 0.2363(2) 0.1598(16) Uani d . 1.000 A .
    F F2 0.16208(12) 1.0041(3) 0.1833(3) 0.198(2) Uani d . 1.000 A .
    F F3 0.17942(15) 0.8392(3) 0.14383(19) 0.190(2) Uani d . 1.000 A .
    F F4 0.17314(15) 0.8443(4) 0.2571(3) 0.126(2) Uani d DUP 0.793(11) A 1
    F F5 0.2123(2) 0.9987(4) 0.2799(3) 0.144(3) Uani d UP 0.793(11) A 1
    F F6 0.2185(3) 0.9949(9) 0.1582(5) 0.224(5) Uani d DUP 0.793(11) A 1
    F F4' 0.1816(8) 0.937(3) 0.2751(11) 0.196(13) Uani d DUP 0.207(11) A 2
    F F5' 0.2303(5) 1.015(2) 0.230(2) 0.178(12) Uani d UP 0.207(11) A 2
    F F6' 0.2236(9) 0.916(2) 0.1454(17) 0.178(12) Uani d DUP 0.207(11) A 2
    H H1 0.14990 0.22020 0.51500 0.1130 Uiso c R 1.000 . .
    H H2 0.09470 0.25260 0.41990 0.1090 Uiso c R 1.000 . .
    H H3 0.10210 0.27200 0.29400 0.0940 Uiso c R 1.000 . .
    H H5 0.22080 0.22810 0.35960 0.1060 Uiso c R 1.000 . .
    H H6 0.21250 0.20520 0.48530 0.1200 Uiso c R 1.000 . .
    H H7A 0.19550 0.25660 0.22780 0.0940 Uiso c R 1.000 . .
    H H7B 0.15130 0.21250 0.19850 0.0940 Uiso c R 1.000 . .
    H H8 0.19940 0.49320 0.26180 0.0880 Uiso c R 1.000 . .
    H H9 0.15730 0.65160 0.20250 0.0820 Uiso c R 1.000 . .
    H H10 0.10240 0.36020 0.13180 0.0740 Uiso c R 1.000 . .
    H H11A 0.05940 0.53740 0.09870 0.0820 Uiso c R 1.000 . .
    H H11B 0.08720 0.62350 0.06480 0.0820 Uiso c R 1.000 . .
    H H13 0.07840 0.81270 0.09300 0.0770 Uiso c R 1.000 . .
    H H14 0.06570 0.96170 0.17200 0.0790 Uiso c R 1.000 . .
    H H18 0.06090 0.48250 0.22900 0.0820 Uiso c R 1.000 . .
    H H19 0.04490 0.44370 0.34540 0.0970 Uiso c R 1.000 . .
    H H20 0.03320 0.59390 0.42560 0.0910 Uiso c R 1.000 . .
    H H21 0.03690 0.77970 0.38740 0.0780 Uiso c R 1.000 . .
    H H22A 0.05020 1.03630 0.28220 0.0830 Uiso c R 1.000 . .
    H H22B 0.02410 0.95790 0.32590 0.0830 Uiso c R 1.000 . .
    H H23 0.13160 0.93150 0.33440 0.0720 Uiso c R 1.000 . .
    H H24 0.05500 0.99210 0.47170 0.0800 Uiso c R 1.000 . .
    H H25 0.12130 0.96010 0.55220 0.0820 Uiso c R 1.000 . .
    H H26A 0.19670 0.94270 0.51600 0.0960 Uiso c R 1.000 . .
    H H26B 0.19720 0.91550 0.42940 0.0960 Uiso c R 1.000 . .
    H H28 0.14770 0.71560 0.39670 0.1510 Uiso c R 1.000 . .
    H H29 0.15400 0.52290 0.42410 0.1740 Uiso c R 1.000 . .
    H H30 0.19710 0.46060 0.53240 0.1410 Uiso c R 1.000 . .
    H H31 0.23270 0.59100 0.61440 0.1200 Uiso c R 1.000 . .
    H H32 0.22620 0.78570 0.58930 0.0990 Uiso c R 1.000 . .
loop_
    _atom_site_aniso_label
    _atom_site_aniso_U_11
    _atom_site_aniso_U_22
    _atom_site_aniso_U_33
    _atom_site_aniso_U_12
    _atom_site_aniso_U_13
    _atom_site_aniso_U_23
    N1 0.0562(15) 0.0533(15) 0.0632(15) 0.0026(12) 0.0131(12) -0.0050(12)
    N2 0.0576(15) 0.0639(17) 0.0618(15) -0.0065(13) 0.0073(12) -0.0049(13)
    N3 0.0649(16) 0.0524(16) 0.0626(15) -0.0048(12) 0.0183(13) -0.0055(12)
    N4 0.0701(17) 0.0515(16) 0.0719(17) -0.0020(13) 0.0232(14) -0.0047(13)
    C1 0.117(4) 0.082(3) 0.084(3) -0.017(3) 0.019(3) 0.009(2)
    C2 0.097(3) 0.084(3) 0.099(3) -0.006(2) 0.037(3) 0.015(2)
    C3 0.073(2) 0.075(2) 0.090(3) -0.0007(19) 0.018(2) 0.013(2)
    C4 0.079(2) 0.0464(18) 0.085(2) -0.0022(16) 0.0215(19) 0.0030(16)
    C5 0.074(3) 0.079(3) 0.111(3) -0.007(2) 0.016(2) 0.010(2)
    C6 0.095(3) 0.100(3) 0.096(3) -0.018(3) -0.006(3) 0.016(3)
    C7 0.096(3) 0.051(2) 0.094(3) 0.0088(18) 0.035(2) 0.0017(18)
    C8 0.061(2) 0.060(2) 0.098(3) -0.0064(17) 0.0125(18) -0.0120(19)
    C9 0.063(2) 0.0527(19) 0.090(2) -0.0108(16) 0.0163(18) -0.0066(17)
    C10 0.073(2) 0.0528(19) 0.0645(19) -0.0110(16) 0.0239(17) -0.0107(15)
    C11 0.080(2) 0.067(2) 0.0560(18) 0.0009(17) 0.0092(16) -0.0028(16)
    C12 0.0560(18) 0.0601(19) 0.0536(17) 0.0000(14) 0.0023(13) 0.0000(14)
    C13 0.069(2) 0.068(2) 0.0545(17) 0.0042(16) 0.0075(15) 0.0092(15)
    C14 0.070(2) 0.055(2) 0.068(2) 0.0103(16) 0.0018(16) 0.0089(16)
    C15 0.0480(16) 0.0588(19) 0.0619(18) 0.0072(14) -0.0010(13) -0.0019(15)
    C16 0.0405(15) 0.0602(18) 0.0576(17) 0.0005(13) 0.0014(12) -0.0029(14)
    C17 0.0492(16) 0.0578(19) 0.0571(17) -0.0045(14) 0.0044(13) -0.0016(14)
    C18 0.073(2) 0.058(2) 0.077(2) -0.0109(16) 0.0205(17) -0.0041(17)
    C19 0.087(3) 0.067(2) 0.093(3) -0.014(2) 0.032(2) 0.010(2)
    C20 0.077(2) 0.085(3) 0.070(2) -0.013(2) 0.0255(18) 0.002(2)
    C21 0.0586(19) 0.073(2) 0.0627(19) -0.0069(16) 0.0122(15) -0.0082(16)
    C22 0.0598(19) 0.065(2) 0.077(2) 0.0142(16) 0.0009(16) -0.0039(17)
    C23 0.0579(18) 0.062(2) 0.0599(18) 0.0012(15) 0.0132(15) -0.0041(15)
    C24 0.069(2) 0.063(2) 0.073(2) -0.0040(17) 0.0257(18) -0.0052(17)
    C25 0.083(2) 0.069(2) 0.0571(18) -0.0074(18) 0.0215(17) -0.0061(16)
    C26 0.057(2) 0.095(3) 0.079(2) -0.0070(19) -0.0048(17) -0.007(2)
    C27 0.066(2) 0.089(3) 0.062(2) 0.0104(19) -0.0002(16) -0.0031(18)
    C28 0.158(5) 0.086(3) 0.104(3) 0.012(3) -0.050(3) -0.008(3)
    C29 0.189(6) 0.084(4) 0.132(5) 0.017(4) -0.040(4) -0.013(3)
    C30 0.142(5) 0.099(4) 0.112(4) 0.037(3) 0.023(3) 0.011(3)
    C31 0.082(3) 0.143(5) 0.076(3) 0.041(3) 0.019(2) 0.027(3)
    C32 0.062(2) 0.126(4) 0.061(2) 0.012(2) 0.0122(17) -0.002(2)
    P2 0.0639(5) 0.0547(5) 0.0654(5) -0.0080(4) 0.0180(4) -0.0066(4)
    F7 0.154(9) 0.226(11) 0.091(4) -0.023(7) 0.079(5) 0.025(5)
    F8 0.262(15) 0.250(14) 0.184(9) -0.128(11) 0.148(11) 0.007(9)
    F9 0.140(8) 0.190(11) 0.327(15) -0.072(8) 0.104(10) -0.211(11)
    F10 0.179(9) 0.119(7) 0.234(13) 0.039(6) -0.083(9) 0.055(7)
    F11 0.098(5) 0.096(6) 0.199(10) -0.032(4) 0.067(6) -0.091(7)
    F12 0.108(5) 0.225(10) 0.163(9) 0.055(6) -0.052(6) -0.001(8)
    F7' 0.224(13) 0.058(5) 0.272(16) -0.011(5) 0.066(13) 0.018(8)
    F8' 0.068(4) 0.125(7) 0.241(17) -0.014(4) 0.074(6) -0.067(9)
    F9' 0.141(7) 0.052(4) 0.234(14) 0.006(4) 0.016(8) 0.056(7)
    F10' 0.067(5) 0.176(10) 0.302(17) -0.047(6) 0.077(8) -0.168(11)
    F11' 0.270(18) 0.32(2) 0.057(4) -0.155(15) -0.011(6) -0.022(8)
    F12' 0.241(14) 0.191(12) 0.062(4) -0.058(10) -0.034(5) 0.015(5)
    P1 0.0671(6) 0.0703(6) 0.0606(5) -0.0036(4) -0.0012(4) 0.0045(4)
    F1 0.118(2) 0.166(3) 0.189(3) 0.069(2) 0.014(2) 0.005(3)
    F2 0.156(3) 0.117(3) 0.268(5) 0.044(2) -0.091(3) 0.005(3)
    F3 0.270(5) 0.171(4) 0.106(2) -0.068(3) -0.018(3) -0.047(2)
    F4 0.164(4) 0.092(3) 0.146(4) -0.013(3) 0.092(3) 0.009(2)
    F5 0.181(6) 0.097(3) 0.124(4) 0.006(3) -0.046(4) -0.043(3)
    F6 0.271(10) 0.221(9) 0.187(7) -0.097(8) 0.065(6) 0.100(7)
    F4' 0.21(2) 0.30(3) 0.119(12) -0.03(2) 0.136(14) -0.061(18)
    F5' 0.055(8) 0.21(2) 0.26(3) -0.054(10) 0.007(13) 0.01(2)
    F6' 0.21(2) 0.14(2) 0.23(2) 0.038(19) 0.160(19) -0.010(19)
_geom_special_details
;
Bond distances, angles <i>etc</i>. have been calculated using the rounded
fractional coordinates. All su's are estimated from the variances of the
(full) variance-covariance matrix. The cell e.s.d.'s are taken into account in
the estimation of distances, angles and torsion angles
;
loop_
    _geom_bond_atom_site_label_1
    _geom_bond_atom_site_label_2
    _geom_bond_site_symmetry_1
    _geom_bond_site_symmetry_2
    _geom_bond_distance
    _geom_bond_publ_flag
    P2 F8' . . 1.539(12) no
    P2 F9' . . 1.533(8) no
    P2 F10' . . 1.532(12) no
    P2 F11' . . 1.489(11) no
    P2 F12' . . 1.511(9) no
    P2 F11 . . 1.531(11) no
    P2 F12 . . 1.515(12) no
    P2 F7' . . 1.520(11) no
    P2 F7 . . 1.511(9) no
    P2 F8 . . 1.476(16) no
    P2 F9 . . 1.524(17) no
    P2 F10 . . 1.528(14) no
    P1 F1 . . 1.541(4) no
    P1 F2 . . 1.543(4) no
    P1 F3 . . 1.524(4) no
    P1 F6 . . 1.509(10) no
    P1 F4 . . 1.577(5) no
    P1 F5 . . 1.552(5) no
    P1 F6' . . 1.55(3) no
    P1 F4' . . 1.40(2) no
    P1 F5' . . 1.55(2) no
    N1 C22 . . 1.481(4) no
    N1 C23 . . 1.324(4) no
    N1 C24 . . 1.367(4) no
    N2 C23 . . 1.320(4) no
    N2 C25 . . 1.377(4) no
    N2 C26 . . 1.467(4) no
    N3 C10 . . 1.323(4) no
    N3 C9 . . 1.367(4) no
    N3 C11 . . 1.479(4) no
    N4 C10 . . 1.315(4) no
    N4 C7 . . 1.478(4) no
    N4 C8 . . 1.369(4) no
    C1 C6 . . 1.358(8) no
    C1 C2 . . 1.360(7) no
    C2 C3 . . 1.377(6) no
    C3 C4 . . 1.388(6) no
    C4 C5 . . 1.372(6) no
    C4 C7 . . 1.508(5) no
    C5 C6 . . 1.386(7) no
    C8 C9 . . 1.336(5) no
    C11 C12 . . 1.507(5) no
    C12 C13 . . 1.356(5) no
    C12 C17 . . 1.433(4) no
    C13 C14 . . 1.403(5) no
    C14 C15 . . 1.359(5) no
    C15 C22 . . 1.502(5) no
    C15 C16 . . 1.429(5) no
    C16 C17 . . 1.423(5) no
    C16 C21 . . 1.413(4) no
    C17 C18 . . 1.410(5) no
    C18 C19 . . 1.356(5) no
    C19 C20 . . 1.400(5) no
    C20 C21 . . 1.354(6) no
    C24 C25 . . 1.340(5) no
    C26 C27 . . 1.506(6) no
    C27 C28 . . 1.377(6) no
    C27 C32 . . 1.378(5) no
    C28 C29 . . 1.372(7) no
    C29 C30 . . 1.357(8) no
    C30 C31 . . 1.347(8) no
    C31 C32 . . 1.384(7) no
    C1 H1 . . 0.9300 no
    C2 H2 . . 0.9300 no
    C3 H3 . . 0.9300 no
    C5 H5 . . 0.9300 no
    C6 H6 . . 0.9300 no
    C7 H7B . . 0.9700 no
    C7 H7A . . 0.9700 no
    C8 H8 . . 0.9300 no
    C9 H9 . . 0.9300 no
    C10 H10 . . 0.9300 no
    C11 H11B . . 0.9700 no
    C11 H11A . . 0.9700 no
    C13 H13 . . 0.9300 no
    C14 H14 . . 0.9300 no
    C18 H18 . . 0.9300 no
    C19 H19 . . 0.9300 no
    C20 H20 . . 0.9300 no
    C21 H21 . . 0.9300 no
    C22 H22A . . 0.9700 no
    C22 H22B . . 0.9700 no
    C23 H23 . . 0.9300 no
    C24 H24 . . 0.9300 no
    C25 H25 . . 0.9300 no
    C26 H26A . . 0.9700 no
    C26 H26B . . 0.9700 no
    C28 H28 . . 0.9300 no
    C29 H29 . . 0.9300 no
    C30 H30 . . 0.9300 no
    C31 H31 . . 0.9300 no
    C32 H32 . . 0.9300 no
loop_
    _geom_angle_atom_site_label_1
    _geom_angle_atom_site_label_2
    _geom_angle_atom_site_label_3
    _geom_angle_site_symmetry_1
    _geom_angle_site_symmetry_2
    _geom_angle_site_symmetry_3
    _geom_angle
    _geom_angle_publ_flag
    F8 P2 F11 . . . 91.6(8) no
    F8 P2 F12 . . . 89.8(8) no
    F9 P2 F10 . . . 93.9(7) no
    F9 P2 F11 . . . 177.2(9) no
    F9 P2 F12 . . . 90.0(7) no
    F10 P2 F11 . . . 87.7(6) no
    F10 P2 F12 . . . 175.5(7) no
    F11 P2 F12 . . . 88.5(6) no
    F7' P2 F8' . . . 97.8(8) no
    F7' P2 F9' . . . 173.0(9) no
    F7' P2 F10' . . . 86.2(9) no
    F7' P2 F11' . . . 85.9(11) no
    F7' P2 F12' . . . 87.6(10) no
    F8' P2 F9' . . . 86.6(7) no
    F8' P2 F10' . . . 174.5(9) no
    F8' P2 F11' . . . 90.7(10) no
    F8' P2 F12' . . . 93.5(9) no
    F9' P2 F10' . . . 89.9(8) no
    F9' P2 F11' . . . 99.5(11) no
    F9' P2 F12' . . . 86.7(9) no
    F10' P2 F11' . . . 85.8(11) no
    F10' P2 F12' . . . 90.4(10) no
    F11' P2 F12' . . . 172.8(11) no
    F7 P2 F12 . . . 97.0(6) no
    F8 P2 F9 . . . 90.8(9) no
    F8 P2 F10 . . . 88.0(8) no
    F7 P2 F8 . . . 173.2(7) no
    F7 P2 F9 . . . 89.0(7) no
    F7 P2 F10 . . . 85.3(6) no
    F7 P2 F11 . . . 88.8(6) no
    F1 P1 F2 . . . 178.0(2) no
    F1 P1 F3 . . . 92.6(2) no
    F1 P1 F4 . . . 87.6(2) no
    F2 P1 F5 . . . 88.8(3) no
    F2 P1 F6 . . . 84.1(4) no
    F2 P1 F4' . . . 75.6(12) no
    F2 P1 F5' . . . 96.2(8) no
    F2 P1 F6' . . . 109.3(10) no
    F3 P1 F4 . . . 83.1(2) no
    F3 P1 F5 . . . 173.1(3) no
    F3 P1 F6 . . . 94.4(4) no
    F3 P1 F4' . . . 123.3(12) no
    F3 P1 F5' . . . 142.1(12) no
    F3 P1 F6' . . . 68.7(10) no
    F4 P1 F5 . . . 90.3(3) no
    F4 P1 F6 . . . 176.0(4) no
    F5 P1 F6 . . . 92.1(4) no
    F4' P1 F5' . . . 94.3(17) no
    F4' P1 F6' . . . 167.6(16) no
    F5' P1 F6' . . . 74.1(15) no
    F1 P1 F5 . . . 89.2(3) no
    F1 P1 F6 . . . 95.7(4) no
    F1 P1 F4' . . . 103.3(12) no
    F1 P1 F5' . . . 82.2(8) no
    F1 P1 F6' . . . 71.5(10) no
    F2 P1 F3 . . . 89.4(2) no
    F2 P1 F4 . . . 92.7(2) no
    C22 N1 C24 . . . 127.2(3) no
    C23 N1 C24 . . . 108.0(3) no
    C22 N1 C23 . . . 124.3(3) no
    C23 N2 C25 . . . 108.2(3) no
    C23 N2 C26 . . . 124.4(3) no
    C25 N2 C26 . . . 127.0(3) no
    C9 N3 C10 . . . 107.9(3) no
    C9 N3 C11 . . . 126.1(3) no
    C10 N3 C11 . . . 125.7(3) no
    C7 N4 C8 . . . 126.2(3) no
    C7 N4 C10 . . . 125.5(3) no
    C8 N4 C10 . . . 108.0(3) no
    C2 C1 C6 . . . 120.4(5) no
    C1 C2 C3 . . . 120.0(5) no
    C2 C3 C4 . . . 120.6(4) no
    C5 C4 C7 . . . 121.0(4) no
    C3 C4 C7 . . . 120.7(3) no
    C3 C4 C5 . . . 118.3(3) no
    C4 C5 C6 . . . 120.6(4) no
    C1 C6 C5 . . . 120.1(5) no
    N4 C7 C4 . . . 110.5(3) no
    N4 C8 C9 . . . 107.4(3) no
    N3 C9 C8 . . . 107.4(3) no
    N3 C10 N4 . . . 109.4(3) no
    N3 C11 C12 . . . 110.7(3) no
    C11 C12 C13 . . . 119.6(3) no
    C11 C12 C17 . . . 120.6(3) no
    C13 C12 C17 . . . 119.8(3) no
    C12 C13 C14 . . . 121.1(3) no
    C13 C14 C15 . . . 121.5(3) no
    C14 C15 C16 . . . 119.5(3) no
    C16 C15 C22 . . . 120.9(3) no
    C14 C15 C22 . . . 119.6(3) no
    C15 C16 C21 . . . 122.7(3) no
    C17 C16 C21 . . . 118.1(3) no
    C15 C16 C17 . . . 119.2(3) no
    C12 C17 C18 . . . 122.9(3) no
    C16 C17 C18 . . . 118.2(3) no
    C12 C17 C16 . . . 118.9(3) no
    C17 C18 C19 . . . 121.8(3) no
    C18 C19 C20 . . . 119.9(3) no
    C19 C20 C21 . . . 120.1(3) no
    C16 C21 C20 . . . 121.8(3) no
    N1 C22 C15 . . . 110.2(3) no
    N1 C23 N2 . . . 109.2(3) no
    N1 C24 C25 . . . 107.7(3) no
    N2 C25 C24 . . . 106.9(3) no
    N2 C26 C27 . . . 111.6(3) no
    C26 C27 C28 . . . 122.1(3) no
    C26 C27 C32 . . . 120.6(4) no
    C28 C27 C32 . . . 117.3(4) no
    C27 C28 C29 . . . 121.5(5) no
    C28 C29 C30 . . . 120.2(5) no
    C29 C30 C31 . . . 119.6(5) no
    C30 C31 C32 . . . 120.8(5) no
    C27 C32 C31 . . . 120.5(4) no
    C2 C1 H1 . . . 120.00 no
    C6 C1 H1 . . . 120.00 no
    C3 C2 H2 . . . 120.00 no
    C1 C2 H2 . . . 120.00 no
    C2 C3 H3 . . . 120.00 no
    C4 C3 H3 . . . 120.00 no
    C4 C5 H5 . . . 120.00 no
    C6 C5 H5 . . . 120.00 no
    C5 C6 H6 . . . 120.00 no
    C1 C6 H6 . . . 120.00 no
    N4 C7 H7B . . . 110.00 no
    C4 C7 H7A . . . 110.00 no
    H7A C7 H7B . . . 108.00 no
    C4 C7 H7B . . . 110.00 no
    N4 C7 H7A . . . 110.00 no
    N4 C8 H8 . . . 126.00 no
    C9 C8 H8 . . . 126.00 no
    C8 C9 H9 . . . 126.00 no
    N3 C9 H9 . . . 126.00 no
    N3 C10 H10 . . . 125.00 no
    N4 C10 H10 . . . 125.00 no
    N3 C11 H11A . . . 110.00 no
    N3 C11 H11B . . . 110.00 no
    H11A C11 H11B . . . 108.00 no
    C12 C11 H11B . . . 110.00 no
    C12 C11 H11A . . . 110.00 no
    C12 C13 H13 . . . 119.00 no
    C14 C13 H13 . . . 119.00 no
    C13 C14 H14 . . . 119.00 no
    C15 C14 H14 . . . 119.00 no
    C17 C18 H18 . . . 119.00 no
    C19 C18 H18 . . . 119.00 no
    C20 C19 H19 . . . 120.00 no
    C18 C19 H19 . . . 120.00 no
    C19 C20 H20 . . . 120.00 no
    C21 C20 H20 . . . 120.00 no
    C20 C21 H21 . . . 119.00 no
    C16 C21 H21 . . . 119.00 no
    N1 C22 H22A . . . 110.00 no
    C15 C22 H22B . . . 110.00 no
    H22A C22 H22B . . . 108.00 no
    N1 C22 H22B . . . 110.00 no
    C15 C22 H22A . . . 110.00 no
    N1 C23 H23 . . . 125.00 no
    N2 C23 H23 . . . 125.00 no
    C25 C24 H24 . . . 126.00 no
    N1 C24 H24 . . . 126.00 no
    C24 C25 H25 . . . 127.00 no
    N2 C25 H25 . . . 127.00 no
    N2 C26 H26A . . . 109.00 no
    N2 C26 H26B . . . 109.00 no
    C27 C26 H26B . . . 109.00 no
    H26A C26 H26B . . . 108.00 no
    C27 C26 H26A . . . 109.00 no
    C29 C28 H28 . . . 119.00 no
    C27 C28 H28 . . . 119.00 no
    C28 C29 H29 . . . 120.00 no
    C30 C29 H29 . . . 120.00 no
    C29 C30 H30 . . . 120.00 no
    C31 C30 H30 . . . 120.00 no
    C32 C31 H31 . . . 120.00 no
    C30 C31 H31 . . . 120.00 no
    C27 C32 H32 . . . 120.00 no
    C31 C32 H32 . . . 120.00 no
loop_
    _geom_torsion_atom_site_label_1
    _geom_torsion_atom_site_label_2
    _geom_torsion_atom_site_label_3
    _geom_torsion_atom_site_label_4
    _geom_torsion_site_symmetry_1
    _geom_torsion_site_symmetry_2
    _geom_torsion_site_symmetry_3
    _geom_torsion_site_symmetry_4
    _geom_torsion
    _geom_torsion_publ_flag
    C23 N1 C22 C15 . . . . 40.0(4) no
    C24 N1 C22 C15 . . . . -131.3(3) no
    C22 N1 C23 N2 . . . . -172.6(3) no
    C24 N1 C23 N2 . . . . 0.1(4) no
    C22 N1 C24 C25 . . . . 172.4(3) no
    C23 N1 C24 C25 . . . . -0.1(4) no
    C25 N2 C23 N1 . . . . -0.1(4) no
    C26 N2 C23 N1 . . . . 172.1(3) no
    C23 N2 C25 C24 . . . . 0.0(4) no
    C26 N2 C25 C24 . . . . -171.9(3) no
    C23 N2 C26 C27 . . . . -93.1(4) no
    C25 N2 C26 C27 . . . . 77.6(4) no
    C10 N3 C9 C8 . . . . -0.6(4) no
    C11 N3 C9 C8 . . . . 172.5(3) no
    C9 N3 C10 N4 . . . . 0.8(4) no
    C11 N3 C10 N4 . . . . -172.3(3) no
    C9 N3 C11 C12 . . . . -40.9(4) no
    C10 N3 C11 C12 . . . . 131.0(3) no
    C8 N4 C7 C4 . . . . 68.7(4) no
    C10 N4 C7 C4 . . . . -103.9(4) no
    C7 N4 C8 C9 . . . . -173.3(3) no
    C10 N4 C8 C9 . . . . 0.3(4) no
    C7 N4 C10 N3 . . . . 172.9(3) no
    C8 N4 C10 N3 . . . . -0.7(4) no
    C6 C1 C2 C3 . . . . -0.3(7) no
    C2 C1 C6 C5 . . . . 1.0(7) no
    C1 C2 C3 C4 . . . . -0.6(6) no
    C2 C3 C4 C5 . . . . 0.9(5) no
    C2 C3 C4 C7 . . . . -178.7(4) no
    C3 C4 C5 C6 . . . . -0.2(5) no
    C7 C4 C5 C6 . . . . 179.3(4) no
    C3 C4 C7 N4 . . . . 63.1(4) no
    C5 C4 C7 N4 . . . . -116.5(4) no
    C4 C5 C6 C1 . . . . -0.7(6) no
    N4 C8 C9 N3 . . . . 0.2(4) no
    N3 C11 C12 C13 . . . . 117.3(3) no
    N3 C11 C12 C17 . . . . -61.7(4) no
    C11 C12 C13 C14 . . . . -176.5(3) no
    C17 C12 C13 C14 . . . . 2.4(5) no
    C11 C12 C17 C16 . . . . 176.1(3) no
    C11 C12 C17 C18 . . . . -4.1(5) no
    C13 C12 C17 C16 . . . . -2.8(5) no
    C13 C12 C17 C18 . . . . 176.9(3) no
    C12 C13 C14 C15 . . . . -0.3(5) no
    C13 C14 C15 C16 . . . . -1.5(5) no
    C13 C14 C15 C22 . . . . 176.3(3) no
    C14 C15 C16 C17 . . . . 1.1(4) no
    C14 C15 C16 C21 . . . . -178.1(3) no
    C22 C15 C16 C17 . . . . -176.7(3) no
    C22 C15 C16 C21 . . . . 4.2(5) no
    C14 C15 C22 N1 . . . . -112.9(3) no
    C16 C15 C22 N1 . . . . 64.8(4) no
    C15 C16 C17 C12 . . . . 1.1(4) no
    C15 C16 C17 C18 . . . . -178.7(3) no
    C21 C16 C17 C12 . . . . -179.8(3) no
    C21 C16 C17 C18 . . . . 0.5(4) no
    C15 C16 C21 C20 . . . . 179.9(3) no
    C17 C16 C21 C20 . . . . 0.7(5) no
    C12 C17 C18 C19 . . . . 179.0(3) no
    C16 C17 C18 C19 . . . . -1.2(5) no
    C17 C18 C19 C20 . . . . 0.8(5) no
    C18 C19 C20 C21 . . . . 0.5(6) no
    C19 C20 C21 C16 . . . . -1.2(5) no
    N1 C24 C25 N2 . . . . 0.0(4) no
    N2 C26 C27 C28 . . . . 49.1(5) no
    N2 C26 C27 C32 . . . . -132.8(3) no
    C26 C27 C28 C29 . . . . 178.0(5) no
    C32 C27 C28 C29 . . . . -0.2(7) no
    C26 C27 C32 C31 . . . . -177.6(4) no
    C28 C27 C32 C31 . . . . 0.7(6) no
    C27 C28 C29 C30 . . . . -0.4(9) no
    C28 C29 C30 C31 . . . . 0.5(9) no
    C29 C30 C31 C32 . . . . -0.1(8) no
    C30 C31 C32 C27 . . . . -0.6(7) no
loop_
    _geom_hbond_atom_site_label_D
    _geom_hbond_atom_site_label_H
    _geom_hbond_atom_site_label_A
    _geom_hbond_site_symmetry_A
    _geom_hbond_distance_DH
    _geom_hbond_distance_HA
    _geom_hbond_distance_DA
    _geom_hbond_angle_DHA
    _geom_hbond_publ_flag
    C1 H1 F3 4_565 0.93 2.41 3.229(6) 147 yes
    C7 H7A F1 6_545 0.97 2.54 3.375(5) 144 yes
    C7 H7B F2 1_545 0.97 2.47 3.184(5) 130 yes
    C9 H9 F4 . 0.93 2.45 3.358(6) 164 yes
    C10 H10 F7 . 0.93 2.47 3.384(10) 166 yes
    C14 H14 F10 1_565 0.93 2.55 3.453(11) 165 yes
    C18 H18 F11 . 0.93 2.46 3.252(12) 143 yes
    C18 H18 N3 . 0.93 2.62 3.102(4) 113 yes
    C23 H23 F4 . 0.93 2.37 3.241(6) 156 yes
    C24 H24 F9 4_565 0.93 2.53 3.258(15) 136 yes
    C25 H25 F2 4_575 0.93 2.49 3.374(6) 158 yes
_iucr_refine_instructions_details
;
TITL I         C2/C         R   0.07
CELL  0.71073 33.82500 11.60620 17.69860 90.00000 101.15800 90.00000
ZERR 8  0.00090  0.00030  0.00050  0.00000  0.00100  0.00000
LATT 7
SYMM -X, Y, -Z+ 0.50000
SFAC C H F N P
UNIT 256 240 96 32 16
TEMP 23
L.S. 22
OMIT 0 50.5
DFIX 1.54 .02 P1 F4 P1 F6 P1 F4' P1 F6'
SIMU F7 F8 F9 F10 F11 F12 F7' F8' F9' F10' F11' F12'
SIMU F1 F2 F3 F4 F5 F6 F4' F5' F6'
FMAP 2
PLAN 20
ACTA
BOND $H
CONF
WGHT    0.057600   12.547900
FVAR      10.02243   0.79305   0.54510
N1    4    0.082637    0.965679    0.379296    11.00000    0.05622    0.05332 =
         0.06321   -0.00500    0.01309    0.00259
N2    4    0.141290    0.937377    0.449840    11.00000    0.05760    0.06386 =
         0.06182   -0.00492    0.00726   -0.00654
N3    4    0.117859    0.526276    0.151548    11.00000    0.06491    0.05236 =
         0.06259   -0.00552    0.01830   -0.00477
N4    4    0.155150    0.386160    0.203697    11.00000    0.07007    0.05153 =
         0.07190   -0.00472    0.02317   -0.00200
C1    1    0.152975    0.227924    0.464149    11.00000    0.11655    0.08225 =
         0.08423    0.00908    0.01869   -0.01711
AFIX  43
H1    2    0.149865    0.220191    0.514973    11.00000   -1.20000
AFIX   0
C2    1    0.120194    0.247416    0.407681    11.00000    0.09678    0.08404 =
         0.09893    0.01475    0.03659   -0.00619
AFIX  43
H2    2    0.094730    0.252608    0.419937    11.00000   -1.20000
AFIX   0
C3    1    0.124673    0.259460    0.332438    11.00000    0.07269    0.07465 =
         0.08964    0.01293    0.01788   -0.00066
AFIX  43
H3    2    0.102115    0.272012    0.294023    11.00000   -1.20000
AFIX   0
C4    1    0.162508    0.253065    0.313312    11.00000    0.07924    0.04644 =
         0.08455    0.00302    0.02149   -0.00215
C5    1    0.195130    0.232946    0.371132    11.00000    0.07375    0.07885 =
         0.11137    0.01041    0.01583   -0.00710
AFIX  43
H5    2    0.220757    0.228147    0.359579    11.00000   -1.20000
AFIX   0
C6    1    0.190234    0.219708    0.446605    11.00000    0.09545    0.09959 =
         0.09570    0.01644   -0.00610   -0.01753
AFIX  43
H6    2    0.212495    0.205177    0.485302    11.00000   -1.20000
AFIX   0
C7    1    0.167555    0.268915    0.231133    11.00000    0.09569    0.05134 =
         0.09425    0.00165    0.03491    0.00880
AFIX  23
H7A   2    0.195527    0.256554    0.227799    11.00000   -1.20000
H7B   2    0.151320    0.212467    0.198541    11.00000   -1.20000
AFIX   0
C8    1    0.174655    0.486615    0.228503    11.00000    0.06144    0.05984 =
         0.09790   -0.01201    0.01250   -0.00638
AFIX  43
H8    2    0.199436    0.493158    0.261827    11.00000   -1.20000
AFIX   0
C9    1    0.151531    0.573497    0.196020    11.00000    0.06322    0.05270 =
         0.09040   -0.00660    0.01627   -0.01085
AFIX  43
H9    2    0.157273    0.651650    0.202463    11.00000   -1.20000
AFIX   0
C10   1    0.121192    0.412854    0.157036    11.00000    0.07263    0.05279 =
         0.06452   -0.01071    0.02390   -0.01100
AFIX  43
H10   2    0.102446    0.360210    0.131829    11.00000   -1.20000
AFIX   0
C11   1    0.081890    0.590108    0.112099    11.00000    0.07963    0.06700 =
         0.05603   -0.00281    0.00921    0.00093
AFIX  23
H11A  2    0.059379    0.537351    0.098749    11.00000   -1.20000
H11B  2    0.087220    0.623503    0.064833    11.00000   -1.20000
AFIX   0
C12   1    0.071097    0.684275    0.163120    11.00000    0.05596    0.06010 =
         0.05358   -0.00002    0.00231    0.00004
C13   1    0.072307    0.795786    0.140806    11.00000    0.06875    0.06765 =
         0.05454    0.00920    0.00754    0.00419
AFIX  43
H13   2    0.078355    0.812743    0.092954    11.00000   -1.20000
AFIX   0
C14   1    0.064588    0.886013    0.188690    11.00000    0.07042    0.05529 =
         0.06826    0.00890    0.00178    0.01029
AFIX  43
H14   2    0.065728    0.961706    0.172003    11.00000   -1.20000
AFIX   0
C15   1    0.055479    0.865181    0.258935    11.00000    0.04795    0.05877 =
         0.06190   -0.00185   -0.00099    0.00725
C16   1    0.052725    0.748962    0.284048    11.00000    0.04046    0.06015 =
         0.05759   -0.00292    0.00137    0.00054
C17   1    0.060260    0.657213    0.235423    11.00000    0.04923    0.05778 =
         0.05714   -0.00160    0.00443   -0.00451
C18   1    0.056538    0.543243    0.260665    11.00000    0.07299    0.05755 =
         0.07668   -0.00408    0.02055   -0.01090
AFIX  43
H18   2    0.060858    0.482496    0.228968    11.00000   -1.20000
AFIX   0
C19   1    0.046824    0.519706    0.329934    11.00000    0.08737    0.06714 =
         0.09298    0.01000    0.03242   -0.01434
AFIX  43
H19   2    0.044910    0.443686    0.345447    11.00000   -1.20000
AFIX   0
C20   1    0.039691    0.609953    0.378000    11.00000    0.07742    0.08506 =
         0.07011    0.00204    0.02546   -0.01300
AFIX  43
H20   2    0.033204    0.593851    0.425617    11.00000   -1.20000
AFIX   0
C21   1    0.042220    0.720716    0.355292    11.00000    0.05862    0.07276 =
         0.06274   -0.00819    0.01222   -0.00690
AFIX  43
H21   2    0.036901    0.779739    0.387437    11.00000   -1.20000
AFIX   0
C22   1    0.049953    0.964560    0.310259    11.00000    0.05982    0.06543 =
         0.07688   -0.00392    0.00091    0.01415
AFIX  23
H22A  2    0.050186    1.036305    0.282237    11.00000   -1.20000
H22B  2    0.024099    0.957887    0.325889    11.00000   -1.20000
AFIX   0
C23   1    0.120862    0.942490    0.378406    11.00000    0.05785    0.06244 =
         0.05994   -0.00407    0.01324    0.00121
AFIX  43
H23   2    0.131619    0.931535    0.334397    11.00000   -1.20000
AFIX   0
C24   1    0.078651    0.975905    0.454409    11.00000    0.06911    0.06283 =
         0.07330   -0.00517    0.02572   -0.00400
AFIX  43
H24   2    0.054966    0.992097    0.471651    11.00000   -1.20000
AFIX   0
C25   1    0.114995    0.958408    0.498704    11.00000    0.08317    0.06856 =
         0.05705   -0.00606    0.02147   -0.00744
AFIX  43
H25   2    0.121271    0.960133    0.552224    11.00000   -1.20000
AFIX   0
C26   1    0.183349    0.899453    0.471372    11.00000    0.05748    0.09525 =
         0.07910   -0.00726   -0.00481   -0.00703
AFIX  23
H26A  2    0.196662    0.942673    0.516012    11.00000   -1.20000
H26B  2    0.197177    0.915520    0.429363    11.00000   -1.20000
AFIX   0
C27   1    0.186274    0.772717    0.489556    11.00000    0.06614    0.08927 =
         0.06167   -0.00306   -0.00024    0.01039
C28   1    0.165016    0.691519    0.441252    11.00000    0.15850    0.08561 =
         0.10408   -0.00830   -0.05039    0.01228
AFIX  43
H28   2    0.147674    0.715566    0.396692    11.00000   -1.20000
AFIX   0
C29   1    0.168852    0.576047    0.457396    11.00000    0.18911    0.08408 =
         0.13237   -0.01310   -0.03967    0.01659
AFIX  43
H29   2    0.153998    0.522922    0.424121    11.00000   -1.20000
AFIX   0
C30   1    0.194252    0.539014    0.521774    11.00000    0.14152    0.09933 =
         0.11213    0.01111    0.02289    0.03732
AFIX  43
H30   2    0.197066    0.460637    0.532383    11.00000   -1.20000
AFIX   0
C31   1    0.215373    0.616430    0.570241    11.00000    0.08171    0.14294 =
         0.07586    0.02698    0.01912    0.04115
AFIX  43
H31   2    0.232715    0.591025    0.614421    11.00000   -1.20000
AFIX   0
C32   1    0.211555    0.733339    0.555026    11.00000    0.06205    0.12558 =
         0.06089   -0.00214    0.01219    0.01232
AFIX  43
H32   2    0.226166    0.785712    0.589257    11.00000   -1.20000
AFIX   0
P1    5    0.197702    0.920740    0.208691    11.00000    0.06708    0.07027 =
         0.06065    0.00453   -0.00120   -0.00359
F1    3    0.233894    0.840523    0.236285    11.00000    0.11844    0.16617 =
         0.18890    0.00463    0.01379    0.06902
F2    3    0.162085    1.004081    0.183273    11.00000    0.15636    0.11744 =
         0.26783    0.00489   -0.09127    0.04409
F3    3    0.179420    0.839244    0.143834    11.00000    0.27037    0.17079 =
         0.10600   -0.04685   -0.01770   -0.06790
PART 1
F4    3    0.173142    0.844300    0.257088    21.00000    0.16422    0.09233 =
         0.14631    0.00856    0.09168   -0.01323
F5    3    0.212348    0.998738    0.279877    21.00000    0.18149    0.09675 =
         0.12397   -0.04323   -0.04566    0.00585
F6    3    0.218500    0.994940    0.158224    21.00000    0.27097    0.22141 =
         0.18723    0.10029    0.06489   -0.09696
PART 2
F4'   3    0.181605    0.936995    0.275065   -21.00000    0.21048    0.29913 =
         0.11907   -0.06106    0.13566   -0.02961
F5'   3    0.230302    1.014567    0.229555   -21.00000    0.05537    0.20614 =
         0.25822    0.00975    0.00666   -0.05352
F6'   3    0.223579    0.915788    0.145398   -21.00000    0.21079    0.14225 =
         0.23414   -0.01027    0.15950    0.03758
PART 0
P2    5    0.017958    0.225122    0.093380    11.00000    0.06390    0.05470 =
         0.06543   -0.00665    0.01803   -0.00801
PART 1
F7    3    0.047150    0.262008    0.043184    31.00000    0.15402    0.22604 =
         0.09098    0.02473    0.07894   -0.02274
F8    3   -0.006420    0.182187    0.148214    31.00000    0.26173    0.25008 =
         0.18425    0.00676    0.14825   -0.12770
F9    3    0.009901    0.114942    0.046074    31.00000    0.13977    0.19042 =
         0.32677   -0.21061    0.10401   -0.07202
F10   3    0.055139    0.176548    0.146947    31.00000    0.17861    0.11904 =
         0.23435    0.05527   -0.08264    0.03908
F11   3    0.026143    0.339085    0.137203    31.00000    0.09818    0.09565 =
         0.19909   -0.09123    0.06674   -0.03179
F12   3   -0.019435    0.279346    0.045470    31.00000    0.10786    0.22511 =
         0.16324   -0.00096   -0.05237    0.05488
PART 2
F7'   3    0.019667    0.354917    0.083141   -31.00000    0.22432    0.05807 =
         0.27245    0.01810    0.06571   -0.01095
F8'   3   -0.022391    0.219847    0.121136   -31.00000    0.06821    0.12506 =
         0.24134   -0.06723    0.07370   -0.01435
F9'   3    0.017130    0.093076    0.093730   -31.00000    0.14136    0.05153 =
         0.23376    0.05596    0.01600    0.00559
F10'  3    0.059744    0.222245    0.071867   -31.00000    0.06718    0.17594 =
         0.30191   -0.16802    0.07694   -0.04665
F11'  3    0.039853    0.246365    0.173636   -31.00000    0.26995    0.31815 =
         0.05734   -0.02226   -0.01059   -0.15513
F12'  3   -0.001799    0.217740    0.009269   -31.00000    0.24115    0.19122 =
         0.06223    0.01497   -0.03388   -0.05767
HKLF 4
REM  I         C2/C         R   0.07
REM R1 =  0.0665 for   4848 Fo > 4sig(Fo)  and  0.0812 for all   5990 data
REM    534 parameters refined using    106 restraints
END
WGHT      0.0581     12.5366
REM Highest difference peak  0.433,  deepest hole -0.248,  1-sigma level  0.044
Q1    1   0.1684  0.8364  0.1958  11.00000  0.05    0.43
Q2    1   0.1923  0.9262  0.1255  11.00000  0.05    0.34
Q3    1   0.2070  0.8389  0.2760  11.00000  0.05    0.29
Q4    1   0.1703  0.8263  0.1278  11.00000  0.05    0.28
Q5    1   0.2078  0.7839  0.1709  11.00000  0.05    0.28
Q6    1   0.1645  1.0003  0.2358  11.00000  0.05    0.27
Q7    1   0.1702  0.9381  0.1426  11.00000  0.05    0.25
Q8    1   0.1655  0.8238  0.2682  11.00000  0.05    0.24
Q9    1   0.1899  1.0268  0.1558  11.00000  0.05    0.24
Q10   1   0.0417  0.1376  0.0918  11.00000  0.05    0.23
Q11   1   0.2429  0.8323  0.2435  11.00000  0.05    0.23
Q12   1   0.0175  0.0694  0.0761  11.00000  0.05    0.22
Q13   1   0.0397  0.3378  0.0531  11.00000  0.05    0.22
Q14   1   0.2301  0.9625  0.1808  11.00000  0.05    0.21
Q15   1  -0.0016  0.2837  0.1584  11.00000  0.05    0.21
Q16   1   0.2295  0.9334  0.2671  11.00000  0.05    0.19
Q17   1   0.1505  1.0218  0.1825  11.00000  0.05    0.19
Q18   1  -0.0088  0.3528  0.0379  11.00000  0.05    0.19
Q19   1   0.0002  0.1387  0.0896  11.00000  0.05    0.19
Q20   1   0.0239  0.1905  0.0216  11.00000  0.05    0.19
;
