# Supplementary material for: 3,3′-Dibenzyl-1,1′-[naphthalene-1,4-diylbis(methyl­ene)]di(1H-imidazol-3-ium) bis­(hexa­fluoro­phosphate)
Source: Acta Crystallogr Sect E Struct Rep Online. 2011 Aug 17;67(Pt 9):o2343. doi: 10.1107/S1600536811032132 (PMC3200774; doi:10.1107/S1600536811032132)
Supplement: Supplementary file 2 [file e-67-o2343-Isup2.hkl]

# 
# h,k,l, Fc-squared, Fo-squared, sigma(Fo-squared) and status flag 
# 
data_I
_shelx_title ' I         C2/C         R   0.07' 
_shelx_refln_list_code          4 
_shelx_F_calc_maximum      728.80 
_exptl_crystal_F_000      3104.00 
_reflns_d_resolution_high  0.8409 
 
loop_ 
 _symmetry_equiv_pos_as_xyz 
 'x, y, z' 
 '-x, y, -z+1/2' 
 'x+1/2, y+1/2, z' 
 '-x+1/2, y+1/2, -z+1/2' 
 '-x, -y, -z' 
 'x, -y, z-1/2' 
 '-x+1/2, -y+1/2, -z' 
 'x+1/2, -y+1/2, z-1/2' 
 
_cell_length_a    33.8250 
_cell_length_b    11.6062 
_cell_length_c    17.6986 
_cell_angle_alpha  90.000 
_cell_angle_beta  101.158 
_cell_angle_gamma  90.000 
 
_shelx_F_squared_multiplier     1.000 
 
loop_ 
 _refln_index_h 
 _refln_index_k 
 _refln_index_l 
 _refln_F_squared_calc 
 _refln_F_squared_meas 
 _refln_F_squared_sigma 
 _refln_observed_status 
   4   0   0      986.69     1754.73     48.13 o 
   6   0   0   159407.89   158538.31   1649.10 o 
   8   0   0   229336.94   228686.25   2884.77 o 
  10   0   0     9526.60     8829.50    110.91 o 
  12   0   0    11461.60    11835.13    132.12 o 
  14   0   0      702.82      857.48     32.69 o 
  16   0   0     9503.20     9178.94    126.14 o 
  18   0   0     3470.12     3910.44     81.02 o 
  20   0   0     1321.38     1315.07     48.84 o 
  22   0   0     8095.88     8134.24    133.43 o 
  24   0   0      594.67      516.03     52.66 o 
  26   0   0      208.43      297.12     56.02 o 
  28   0   0     8354.93     9127.28    264.76 o 
  30   0   0     3005.66     2857.05    141.39 o 
  32   0   0      364.49      348.03     38.08 o 
  34   0   0        1.92       45.97     19.14 o 
  36   0   0        5.13        0.00     19.51 o 
  38   0   0       36.12       61.86     87.54 o 
   1   1   0    18842.65    19730.09    337.35 o 
   3   1   0    17359.14    18087.91    158.60 o 
   5   1   0    27901.74    31098.25    244.30 o 
   7   1   0    23790.86    24878.11    181.67 o 
   9   1   0    15701.84    15475.92    125.79 o 
  11   1   0     4175.36     4158.92     58.45 o 
  13   1   0     2301.19     2568.91     44.54 o 
  15   1   0     8767.77     8429.91     92.92 o 
  17   1   0       13.74       25.24      3.83 o 
  19   1   0     2762.96     3118.09     52.64 o 
  21   1   0     1037.88     1244.79     32.84 o 
  23   1   0      846.84      926.15     35.26 o 
  25   1   0       41.38       72.59     23.79 o 
  27   1   0      281.94      362.78     33.55 o 
  29   1   0       62.38       71.39     14.62 o 
  31   1   0        0.35        2.73     12.43 o 
  33   1   0      692.35      687.92     69.09 o 
  35   1   0      223.71      145.36     34.06 o 
  37   1   0       55.28       51.16     24.49 o 
  39   1   0        0.39        9.54     24.14 o 
   0   2   0    18202.40    21306.89    766.70 o 
   2   2   0    62691.43    63551.25   1062.06 o 
   4   2   0    58934.89    61188.11    616.55 o 
   6   2   0    45261.53    47389.72    373.10 o 
   8   2   0      276.46      243.81     13.17 o 
  10   2   0     1392.77     1363.33     29.99 o 
  12   2   0     2408.71     2148.53     40.31 o 
  14   2   0     1584.15     1440.19     34.89 o 
  16   2   0       23.36       26.84      7.90 o 
  18   2   0        4.14        4.60      6.44 o 
  20   2   0     1466.47     1315.51     37.76 o 
  22   2   0     1081.83     1158.17     39.19 o 
  24   2   0     3585.88     3140.44     73.75 o 
  26   2   0     2487.16     3002.99     99.80 o 
  28   2   0      358.31      298.89     29.07 o 
  30   2   0        1.37       15.74     13.13 o 
  32   2   0      110.53       14.50     16.65 o 
  34   2   0      795.88      656.15     63.63 o 
  36   2   0      246.17      287.84     56.63 o 
  38   2   0       36.85       46.65     16.27 o 
   1   3   0       11.15      103.28     16.89 o 
   3   3   0      851.85      782.82     27.77 o 
   5   3   0    19291.25    19355.03    160.36 o 
   7   3   0      566.25      605.06     23.21 o 
   9   3   0     2711.17     2757.59     55.41 o 
  11   3   0     8117.52     8187.04    107.60 o 
  13   3   0     3881.79     4367.23     72.25 o 
  15   3   0     1203.46     1116.47     39.47 o 
  17   3   0    15172.53    15920.49    209.37 o 
  19   3   0      593.72      553.73     26.92 o 
  21   3   0     2020.72     1651.47     45.36 o 
  23   3   0      981.00      742.96     35.54 o 
  25   3   0     1318.63     1441.47     49.39 o 
  27   3   0      284.78      448.74     40.98 o 
  29   3   0       71.20       38.33      9.96 o 
  31   3   0       13.40       22.22     18.13 o 
  33   3   0        9.18        8.42     10.37 o 
  35   3   0        1.05       20.08     16.08 o 
  37   3   0       26.33       42.89     16.02 o 
   0   4   0   116617.53   113043.27   1214.96 o 
   2   4   0      435.16      264.19     18.47 o 
   4   4   0     2567.45     2470.12     51.26 o 
   6   4   0     2100.99     2029.73     49.47 o 
   8   4   0     1546.66     1844.39     45.54 o 
  10   4   0      128.93      161.89     12.31 o 
  12   4   0     5944.89     6642.35    103.77 o 
  14   4   0      757.45      787.95     33.70 o 
  16   4   0      156.19      132.31     14.34 o 
  18   4   0      817.71      737.52     30.91 o 
  20   4   0     1264.03     1140.37     47.30 o 
  22   4   0      186.17      194.38     19.66 o 
  24   4   0      379.57      306.10     22.29 o 
  26   4   0      150.69      145.53     18.96 o 
  28   4   0     1012.93     1057.21     65.69 o 
  30   4   0     1233.48     1563.82     85.97 o 
  32   4   0      580.61      603.74     45.52 o 
  34   4   0      189.52      233.04     26.98 o 
  36   4   0        0.91        4.74     19.38 o 
   1   5   0     7895.43     7060.08    110.43 o 
   3   5   0      436.50      545.29     25.39 o 
   5   5   0      335.64      329.73     15.28 o 
   7   5   0       11.45       33.90      7.58 o 
   9   5   0     1629.04     1615.76     46.46 o 
  11   5   0      137.17       71.79      9.52 o 
  13   5   0    12368.08    11726.64    162.59 o 
  15   5   0     1599.76     1698.32     53.94 o 
  17   5   0     2525.46     2987.59     69.56 o 
  19   5   0       88.39       96.85     15.20 o 
  21   5   0      883.34     1294.24     52.40 o 
  23   5   0       30.42       37.92      9.90 o 
  25   5   0       11.17       64.92      7.85 o 
  27   5   0       99.56      105.53     28.08 o 
  29   5   0     1125.06     1032.19     86.94 o 
  31   5   0      136.67      157.23     31.49 o 
  33   5   0        0.00       28.16     13.73 o 
  35   5   0      143.85      119.73     36.73 o 
   0   6   0    17026.94    17270.22    314.86 o 
   2   6   0        5.08       19.63      6.45 o 
   4   6   0     1815.06     2036.48     53.59 o 
   6   6   0    11486.90    11872.62    125.67 o 
   8   6   0     1448.29     1394.63     47.27 o 
  10   6   0     2349.82     2166.17     57.52 o 
  12   6   0     5519.00     5996.36    104.59 o 
  14   6   0        8.54       19.94      9.34 o 
  16   6   0      150.64      240.34     20.66 o 
  18   6   0     4056.03     4301.66    103.08 o 
  20   6   0     1322.79     1463.15     57.15 o 
  22   6   0      775.88      719.61     47.17 o 
  24   6   0        0.27       40.58     10.15 o 
  26   6   0      108.57       95.26     12.06 o 
  28   6   0     1082.57     1298.38     74.91 o 
  30   6   0      292.97      390.45     40.01 o 
  32   6   0        2.23       53.55     15.75 o 
  34   6   0       90.44       64.42     37.76 o 
   1   7   0     4435.04     4239.92     92.52 o 
   3   7   0     2378.44     2208.39     59.84 o 
   5   7   0     4883.92     4626.36    125.15 o 
   7   7   0      704.41      611.61     37.68 o 
   9   7   0     3330.40     3292.27    127.48 o 
  11   7   0     1222.46     1214.52     57.51 o 
  13   7   0     3523.01     3871.72    110.86 o 
  15   7   0     3577.41     3895.31    113.11 o 
  17   7   0     1048.32     1100.81     55.78 o 
  19   7   0     2213.95     2644.49     83.80 o 
  21   7   0        5.70       18.20      8.57 o 
  23   7   0     2887.31     2951.74    108.60 o 
  25   7   0      647.03      829.87     50.72 o 
  27   7   0       63.33      119.04     16.46 o 
  29   7   0      233.90      322.47     35.78 o 
  31   7   0       13.75       42.05     22.23 o 
  33   7   0      174.11      230.91     54.45 o 
   0   8   0     2850.22     2429.49    182.34 o 
   2   8   0      162.78      238.02     50.52 o 
   4   8   0      571.69      460.61     54.38 o 
   6   8   0      964.74      993.19     57.07 o 
   8   8   0        3.50        4.64      6.26 o 
  10   8   0      770.88      664.50     42.61 o 
  12   8   0      154.39       63.74     10.81 o 
  14   8   0      319.17      261.70     28.74 o 
  16   8   0      297.18      321.49     29.67 o 
  18   8   0     1812.42     1777.06     77.02 o 
  20   8   0       16.05       15.13      8.56 o 
  22   8   0        7.30       29.56     10.55 o 
  24   8   0       45.25       26.87     21.13 o 
  26   8   0      564.21      407.95     30.97 o 
  28   8   0       98.42       77.68     16.61 o 
  30   8   0      143.64      253.91     26.16 o 
  32   8   0       46.66       85.24     22.75 o 
   1   9   0     1046.14      984.95     85.84 o 
   3   9   0     3537.02     3756.57    173.72 o 
   5   9   0     2042.97     1797.94    210.32 o 
   7   9   0       88.23       77.80     21.10 o 
   9   9   0        2.14       26.63     12.81 o 
  11   9   0      610.84      593.43     40.65 o 
  13   9   0      442.17      374.78     47.84 o 
  15   9   0      511.59      600.70     42.07 o 
  17   9   0       68.83      191.20     22.89 o 
  19   9   0       78.84       65.72     15.96 o 
  21   9   0      274.83      255.73     26.81 o 
  23   9   0     2165.01     2239.67     95.42 o 
  25   9   0     1102.66     1117.71     72.92 o 
  27   9   0      129.17       60.26     11.53 o 
  29   9   0      103.86      137.84     13.32 o 
   0  10   0      292.37      373.41     91.60 o 
   2  10   0      195.13      180.54     67.85 o 
   4  10   0      218.29      144.32     36.35 o 
   6  10   0        1.33       40.59     15.03 o 
   8  10   0      264.56      383.06     66.47 o 
  10  10   0      319.60      336.03     43.50 o 
  12  10   0      260.83      325.65     36.85 o 
  14  10   0      180.49      151.37     26.37 o 
  16  10   0      195.36      136.06     21.07 o 
  18  10   0      373.32      472.87     42.22 o 
  20  10   0      100.87       86.68     12.86 o 
  22  10   0       51.46      170.92     29.85 o 
  24  10   0        0.01        0.00     11.09 o 
  26  10   0       45.07       66.30     13.21 o 
   1  11   0     1053.03      952.13     88.79 o 
   3  11   0      201.15      281.94     56.24 o 
   5  11   0      316.44      281.53     52.08 o 
   7  11   0      326.67      301.06     47.57 o 
   9  11   0        0.91       14.94     10.99 o 
  11  11   0       14.46       12.47     15.73 o 
  13  11   0       61.71       49.84     16.55 o 
  15  11   0        0.32       23.83     11.57 o 
  17  11   0       17.11        0.00     16.34 o 
  19  11   0      270.69      252.65     35.20 o 
  21  11   0       53.79       32.51     13.21 o 
  23  11   0       13.24       20.01     19.02 o 
   0  12   0      161.83      227.24     73.27 o 
   2  12   0      745.96      713.19     70.00 o 
   6  12   0      388.17      395.95     43.17 o 
   8  12   0       11.31       29.86     15.03 o 
  10  12   0       47.01       13.38     16.38 o 
  12  12   0        2.00       21.95     26.51 o 
  14  12   0        0.00        0.00     18.72 o 
  16  12   0        2.11       24.69     17.38 o 
  18  12   0        0.00        0.00     87.51 o 
   1  13   0        6.13       69.86     20.78 o 
   3  13   0        7.46       64.83     43.12 o 
   5  13   0      906.69      889.05     67.77 o 
   7  13   0       44.52       27.29     35.96 o 
   9  13   0      104.95      106.48     15.36 o 
  11  13   0       34.67       69.99     15.74 o 
  13  13   0       62.62       51.10     19.77 o 
 -39   1   1       56.45       45.12     31.92 o 
 -37   1   1       84.94      124.93     20.14 o 
 -35   1   1      142.70      110.58     29.00 o 
 -33   1   1      102.62      110.44     19.60 o 
 -31   1   1      137.57      169.71     15.44 o 
 -29   1   1     1798.84     1811.50     78.58 o 
 -27   1   1      119.03       77.06     12.84 o 
 -25   1   1     3042.57     3238.71    102.54 o 
 -23   1   1     2561.39     2298.52     65.55 o 
 -21   1   1     6843.49     6290.96     84.71 o 
 -19   1   1      657.12      600.54     20.29 o 
 -17   1   1     1101.43     1012.78     26.26 o 
 -15   1   1     2228.77     1982.08     34.64 o 
 -13   1   1     1660.28     1562.75     41.96 o 
 -11   1   1      707.98      707.34     22.51 o 
  -9   1   1     6697.53     7286.92     76.71 o 
  -7   1   1    19921.15    21597.39    188.91 o 
  -5   1   1     1481.29     1584.26     38.91 o 
  -3   1   1       61.71        0.00      3.86 o 
  -1   1   1     3163.37     2937.99     45.70 o 
   1   1   1     2467.10     2498.73     68.02 o 
   3   1   1     3703.36     4708.56     81.45 o 
   5   1   1    74938.55    75066.33    601.77 o 
   7   1   1   258768.97   253545.28   1231.14 o 
   9   1   1    99879.53   105881.46   1211.46 o 
  11   1   1    16572.38    16180.04    137.63 o 
  13   1   1      198.17      245.91     13.07 o 
  15   1   1     3190.19     3673.97     59.42 o 
  17   1   1    11732.74    11699.51    111.50 o 
  19   1   1      259.14      164.41     10.93 o 
  21   1   1     4612.32     4427.16     69.29 o 
  23   1   1      924.57      919.54     29.47 o 
  25   1   1      458.99      326.03     22.50 o 
  27   1   1      976.31      825.64     47.90 o 
  29   1   1        0.27       15.88      8.59 o 
  31   1   1      178.11      255.57     39.49 o 
  33   1   1       53.74       20.17     13.43 o 
  35   1   1      270.68      205.59     55.73 o 
  37   1   1       87.06      164.58     30.00 o 
 -38   2   1        0.45        8.90     17.11 o 
 -36   2   1       30.96       41.13     99.01 o 
 -34   2   1        0.05       35.59     13.16 o 
 -32   2   1      346.84      466.21     35.07 o 
 -30   2   1      340.05      391.04     32.04 o 
 -28   2   1       40.48      111.74     15.05 o 
 -26   2   1       71.42       47.16      8.52 o 
 -24   2   1      721.03      889.93     43.50 o 
 -22   2   1       76.83       73.34     10.93 o 
 -20   2   1       90.72      131.23     11.13 o 
 -18   2   1     2573.83     2991.84     54.72 o 
 -16   2   1     6147.73     6117.59     78.04 o 
 -14   2   1      837.31     1111.12     33.91 o 
 -12   2   1        0.14        5.49      2.43 o 
 -10   2   1      722.81      833.64     32.93 o 
  -8   2   1     5862.94     6214.82     91.10 o 
  -6   2   1     7707.29     6824.00     85.74 o 
  -4   2   1    13059.19    12376.90    112.66 o 
  -2   2   1    72221.91    74220.35    695.07 o 
   0   2   1    61078.82    62162.45    458.20 o 
   2   2   1    71418.77    73112.21   1372.21 o 
   4   2   1    31375.76    33557.59    320.69 o 
   6   2   1    24011.21    25478.88    162.84 o 
   8   2   1      526.48      739.60     22.04 o 
  10   2   1     2899.30     2813.62     46.50 o 
  12   2   1      742.51      670.53     22.76 o 
  14   2   1     1151.35      982.76     33.18 o 
  16   2   1      213.56      414.96     21.77 o 
  18   2   1     6979.63     6696.46     95.99 o 
  20   2   1       30.16       73.54      8.24 o 
  22   2   1     1013.19     1141.51     36.77 o 
  24   2   1      371.78      322.11     19.64 o 
  26   2   1      335.67      482.25     29.48 o 
  28   2   1     1512.32     1662.60     81.44 o 
  30   2   1       82.25      149.93     23.08 o 
  32   2   1      182.59      168.56     46.26 o 
  34   2   1       99.56      107.91     19.91 o 
  36   2   1       76.19      101.46     17.12 o 
  38   2   1        0.03       11.84     22.27 o 
 -37   3   1        3.08       29.40     14.48 o 
 -35   3   1      326.88      387.57     38.91 o 
 -33   3   1       31.14        7.15      8.46 o 
 -31   3   1        2.79        2.04      9.34 o 
 -29   3   1      119.03      118.14     20.44 o 
 -27   3   1      829.73      901.21     62.37 o 
 -25   3   1       19.28       40.32      8.88 o 
 -23   3   1     5948.52     6311.31    109.17 o 
 -21   3   1      788.95      644.10     29.70 o 
 -19   3   1      113.78      153.07     14.51 o 
 -17   3   1      434.75      695.10     29.77 o 
 -15   3   1     1870.76     1654.47     44.45 o 
 -13   3   1     1764.50     1529.37     47.97 o 
 -11   3   1     4727.51     4914.55     77.77 o 
  -9   3   1       10.13        0.00      3.05 o 
  -7   3   1     4242.96     3735.11     58.16 o 
  -5   3   1     4994.81     4287.93     55.84 o 
  -3   3   1     5510.72     5644.50    124.86 o 
  -1   3   1   230510.92   206905.55   2131.52 o 
   1   3   1    11463.57    11480.13    104.08 o 
   3   3   1    48616.54    51992.60    823.83 o 
   5   3   1    65921.69    63560.91   1173.52 o 
   7   3   1      766.04      665.91     26.04 o 
   9   3   1     6279.66     7076.82     89.57 o 
  11   3   1     1830.45     2268.13     50.05 o 
  13   3   1     4440.26     3795.83     71.96 o 
  15   3   1     3108.56     2413.26     51.16 o 
  17   3   1     2522.86     2378.30     63.22 o 
  19   3   1      361.01      373.85     23.17 o 
  21   3   1      842.81     1033.30     45.59 o 
  23   3   1      790.36      893.43     37.32 o 
  25   3   1     1537.07     1647.18     53.91 o 
  27   3   1     2048.57     2216.30    101.21 o 
  29   3   1      912.66      909.59     61.61 o 
  31   3   1       57.97       44.65     30.44 o 
  33   3   1      179.14      320.02     55.08 o 
  35   3   1       63.38       31.89     14.76 o 
  37   3   1       48.10       92.10     27.88 o 
 -38   4   1       31.27       14.80     23.72 o 
 -36   4   1       26.69       88.53     21.55 o 
 -34   4   1      102.18       70.19     19.63 o 
 -32   4   1      291.03      276.04     29.74 o 
 -30   4   1      321.31      412.97     50.05 o 
 -28   4   1        0.09       22.11     11.59 o 
 -26   4   1        4.84       47.59     11.99 o 
 -24   4   1      171.03      179.82     20.23 o 
 -22   4   1     3599.23     3681.51    100.59 o 
 -20   4   1       21.97       22.24     10.68 o 
 -18   4   1     3152.64     3279.92     88.58 o 
 -16   4   1     5348.57     5626.87     99.10 o 
 -14   4   1     3509.93     3627.18     74.58 o 
 -12   4   1     3375.48     3255.66     67.26 o 
 -10   4   1     3227.19     2983.04     60.15 o 
  -8   4   1     1392.43     1378.36     42.36 o 
  -6   4   1     6380.43     7085.54     84.45 o 
  -4   4   1       78.08       56.88     20.40 o 
  -2   4   1    30854.41    32144.49    491.88 o 
   0   4   1     9306.56     8780.36     94.63 o 
   2   4   1    13920.92    13597.14    177.74 o 
   4   4   1       80.76       99.78     14.05 o 
   6   4   1     3298.60     2857.69     71.89 o 
   8   4   1     2556.55     2506.32     56.87 o 
  10   4   1     2426.50     2079.18     57.22 o 
  12   4   1     3262.79     3323.13     66.91 o 
  14   4   1      840.94      831.53     33.01 o 
  16   4   1     2459.80     2467.38     68.05 o 
  18   4   1     1478.43     1525.00     49.01 o 
  20   4   1     3578.33     3364.46     86.23 o 
  22   4   1        0.03        0.00      6.01 o 
  24   4   1       14.74       18.42      7.18 o 
  26   4   1       17.69       40.28      7.02 o 
  28   4   1     1697.33     1951.87     95.82 o 
  30   4   1       29.97       57.39     11.05 o 
  32   4   1       14.17       23.95     12.77 o 
  34   4   1        5.14       23.41     13.91 o 
  36   4   1        0.11        0.00     20.08 o 
 -37   5   1        0.00       52.83     23.38 o 
 -35   5   1        1.99       10.09     15.08 o 
 -33   5   1      324.02      303.96     26.82 o 
 -31   5   1       60.42       64.12     13.59 o 
 -29   5   1       11.33       22.64     41.97 o 
 -27   5   1      435.68      526.25     72.52 o 
 -25   5   1     2608.05     3128.80    118.73 o 
 -23   5   1      549.47      601.07     37.06 o 
 -21   5   1     1831.03     1961.62     64.95 o 
 -19   5   1     1473.83     1540.67     47.88 o 
 -17   5   1     1361.13     1298.43     46.61 o 
 -15   5   1     1478.71     1291.20     45.01 o 
 -13   5   1     1830.25     1929.82     53.75 o 
 -11   5   1     2958.41     3317.22     68.44 o 
  -9   5   1       39.69       30.35      7.02 o 
  -7   5   1       23.42       18.92      9.90 o 
  -5   5   1     1136.37     1255.48     73.27 o 
  -3   5   1    16981.36    18196.91    176.59 o 
  -1   5   1     3076.51     3367.90     64.94 o 
   1   5   1     2309.37     2572.24     58.59 o 
   3   5   1      335.95      440.37     19.43 o 
   5   5   1     8465.70     8068.91    117.27 o 
   7   5   1     2485.41     2430.14     91.28 o 
   9   5   1     2042.66     2355.11     60.92 o 
  11   5   1     1254.54     1166.56     42.07 o 
  13   5   1      706.50      733.53     33.73 o 
  15   5   1     2463.53     2389.69     61.39 o 
  17   5   1     6013.40     6131.71    107.40 o 
  19   5   1      170.48      136.50     13.86 o 
  21   5   1     2511.66     2520.36     68.17 o 
  23   5   1       83.12      154.23     15.43 o 
  25   5   1       54.22       11.63      6.57 o 
  27   5   1      363.45      391.91     31.76 o 
  29   5   1      989.72      875.99     76.84 o 
  31   5   1      128.02       59.86     14.18 o 
  33   5   1       78.17       96.47     25.41 o 
  35   5   1       87.05      122.41     29.29 o 
 -34   6   1       36.35       49.13     33.06 o 
 -32   6   1      427.26      467.03     88.04 o 
 -30   6   1       32.24      105.29     16.84 o 
 -28   6   1      493.02      534.24     56.59 o 
 -26   6   1      185.49      202.50     20.94 o 
 -24   6   1     1037.87     1208.60     61.20 o 
 -22   6   1      492.04      434.65     33.98 o 
 -20   6   1       73.75       70.85     15.92 o 
 -18   6   1       89.88       87.93     15.14 o 
 -16   6   1      244.96      340.04     35.10 o 
 -14   6   1      393.33      368.93     31.32 o 
 -12   6   1      242.07      281.20     20.61 o 
 -10   6   1    11308.51    11832.82    161.89 o 
  -8   6   1        4.34       18.01      9.44 o 
  -6   6   1     4614.69     4740.25    109.26 o 
  -4   6   1     2955.87     3281.86     62.02 o 
  -2   6   1      609.46      663.34     27.65 o 
   0   6   1     7675.88     8222.56    120.16 o 
   2   6   1     7770.45     7100.43    113.34 o 
   4   6   1    12189.25    10762.46    125.04 o 
   6   6   1        2.89        0.00      3.94 o 
   8   6   1        0.67        1.92      4.21 o 
  10   6   1       95.79       42.23      8.04 o 
  12   6   1       22.28        2.24      7.90 o 
  14   6   1      303.47      320.33     21.81 o 
  16   6   1      778.43      824.67     37.12 o 
  18   6   1     4430.98     4480.00     94.25 o 
  20   6   1     1370.71     1313.32     56.41 o 
  22   6   1     1299.91     1206.77     64.97 o 
  24   6   1      625.45      739.08     56.45 o 
  26   6   1      266.05      376.84     29.43 o 
  28   6   1      105.98      212.14     27.93 o 
  30   6   1      123.16      154.55     24.73 o 
  32   6   1       59.23       90.08     24.30 o 
  34   6   1       54.58       98.36     22.92 o 
 -33   7   1       72.17       80.46     29.12 o 
 -31   7   1        4.72       40.90     14.91 o 
 -29   7   1      905.40      812.26     77.59 o 
 -27   7   1       43.86       46.61     14.77 o 
 -25   7   1       65.96       23.42      9.01 o 
 -23   7   1      618.85      584.46     60.73 o 
 -21   7   1     1805.89     1749.89     78.29 o 
 -19   7   1      511.55      512.88     35.08 o 
 -17   7   1      473.14      495.86     36.10 o 
 -15   7   1      220.75      236.60     25.79 o 
 -13   7   1      189.40      211.62     24.77 o 
 -11   7   1     1201.78     1075.41     55.06 o 
  -9   7   1      330.52      381.98     36.72 o 
  -7   7   1        0.03       10.57      6.94 o 
  -5   7   1     2499.08     2497.42    104.40 o 
  -3   7   1      244.42      395.39     31.24 o 
  -1   7   1    12563.90    12206.35    159.15 o 
   1   7   1     2981.09     3577.48     91.02 o 
   3   7   1     9750.50     9306.93    140.09 o 
   5   7   1      102.64       57.04      9.14 o 
   7   7   1     4738.34     5309.47    104.43 o 
   9   7   1     1018.83      777.53     44.95 o 
  11   7   1      186.09      139.45     26.13 o 
  13   7   1     1623.91     1799.85     73.58 o 
  15   7   1        2.98       28.29     10.41 o 
  17   7   1      359.16      357.80     27.75 o 
  19   7   1      397.46      514.05     33.28 o 
  21   7   1      268.18      315.37     30.97 o 
  23   7   1      308.15      372.60     29.63 o 
  25   7   1      391.91      528.11     40.82 o 
  27   7   1      158.76      246.12     25.48 o 
  29   7   1      116.08      127.65     31.41 o 
  31   7   1       15.84       52.79     15.83 o 
  33   7   1       62.19       56.21     22.56 o 
 -32   8   1      109.95      118.16     62.49 o 
 -30   8   1      125.87      170.63     29.73 o 
 -28   8   1       27.74       25.01     11.73 o 
 -26   8   1        8.50       14.69     11.55 o 
 -24   8   1      928.06      866.41     53.25 o 
 -22   8   1        9.76        6.22     18.99 o 
 -20   8   1      479.42      483.90     45.60 o 
 -18   8   1     2854.70     2814.00     99.21 o 
 -16   8   1     3414.80     3183.67    106.48 o 
 -14   8   1     4098.86     4558.15    127.75 o 
 -12   8   1        9.32        2.40      7.80 o 
 -10   8   1     1005.54     1002.22     62.52 o 
  -8   8   1      667.84      624.06     40.98 o 
  -6   8   1       15.28       33.86      8.69 o 
  -4   8   1     1985.04     1870.21     80.14 o 
  -2   8   1     6674.87     6900.10    160.02 o 
   0   8   1      497.68      446.15     59.50 o 
   2   8   1        0.54        8.76     15.47 o 
   4   8   1     2603.31     2562.63     92.72 o 
   6   8   1     2860.47     2514.03     94.80 o 
   8   8   1     4208.14     4382.37    119.66 o 
  10   8   1      376.33      256.88     28.47 o 
  12   8   1     5667.16     5931.54    176.81 o 
  14   8   1      601.59      570.19     42.01 o 
  16   8   1      154.60      259.03     28.95 o 
  18   8   1       38.44      103.90     14.85 o 
  20   8   1      195.55      248.44     23.60 o 
  22   8   1     2077.81     1866.56    114.07 o 
  24   8   1      183.78      313.02     31.84 o 
  26   8   1      403.90      454.52     32.25 o 
  28   8   1       53.67       69.24     20.17 o 
  30   8   1      662.45      722.08     64.05 o 
 -29   9   1        5.78       32.74     12.92 o 
 -27   9   1        4.22       17.47     14.67 o 
 -25   9   1      151.62      156.64     22.74 o 
 -23   9   1      205.48      201.43     26.15 o 
 -21   9   1       83.15       41.35     12.67 o 
 -19   9   1       18.89       16.16     10.80 o 
 -17   9   1     2261.98     2408.40     93.80 o 
 -15   9   1      249.90      173.46     24.17 o 
 -13   9   1       58.92       50.73     11.89 o 
 -11   9   1     1939.07     2189.03     87.83 o 
  -9   9   1     1854.13     1817.13     81.47 o 
  -7   9   1       23.51       22.15     11.06 o 
  -5   9   1        1.81       40.47     19.75 o 
  -3   9   1     5848.12     6197.97    228.17 o 
  -1   9   1      124.71       95.73     28.14 o 
   1   9   1       61.44       52.03     21.45 o 
   3   9   1     2512.62     2929.41    151.88 o 
   5   9   1     8805.15     9277.88    284.88 o 
   7   9   1      337.72      583.51     61.45 o 
   9   9   1      565.98      801.69     61.17 o 
  11   9   1     1318.62     1324.75     66.87 o 
  13   9   1       61.17       64.62     18.90 o 
  15   9   1      727.88      574.36     47.08 o 
  17   9   1      398.33      308.39     31.64 o 
  19   9   1      484.40      522.41     34.44 o 
  21   9   1       81.73      101.22     22.52 o 
  23   9   1       79.04       45.92     10.48 o 
  25   9   1      225.81      219.36     35.08 o 
  27   9   1      232.01      208.30     24.19 o 
  29   9   1      283.21      323.16     18.05 o 
 -26  10   1        2.55        7.09     11.48 o 
 -24  10   1       17.25        3.31     12.47 o 
 -22  10   1       15.31       35.33     13.80 o 
 -20  10   1      105.80      135.37     16.37 o 
 -18  10   1     2046.84     1740.03     96.33 o 
 -16  10   1        0.60        1.72     10.66 o 
 -14  10   1     1374.67     1634.40    107.71 o 
 -12  10   1     6023.23     5562.40    186.22 o 
 -10  10   1      978.57      969.81     70.33 o 
  -8  10   1      525.38      461.67     55.24 o 
  -6  10   1      260.56      377.06     55.32 o 
  -4  10   1      350.56      280.02     56.62 o 
  -2  10   1      124.66      160.93     75.05 o 
   0  10   1      120.39      332.24     50.28 o 
   2  10   1        0.01        0.00     11.54 o 
   4  10   1     1450.37     1285.81    159.26 o 
   6  10   1      433.41      592.27     69.47 o 
   8  10   1      205.07      186.38     42.93 o 
  10  10   1     2720.38     2399.92    119.33 o 
  12  10   1      109.01      128.83     22.30 o 
  14  10   1       60.50      106.12     18.67 o 
  16  10   1      276.75      188.45     43.40 o 
  18  10   1        1.09       19.71     12.06 o 
  20  10   1      139.29      190.73     23.53 o 
  22  10   1       21.50        0.00     10.74 o 
  24  10   1        2.10       44.88     18.15 o 
  26  10   1      253.07      242.98     23.43 o 
 -23  11   1       53.07       67.17     22.74 o 
 -21  11   1      235.22      145.64     44.34 o 
 -19  11   1      110.72       90.84     32.10 o 
 -17  11   1       18.85       59.31     26.86 o 
 -15  11   1        0.01       38.90     12.42 o 
 -13  11   1       45.57      102.51     24.00 o 
 -11  11   1       57.99       73.56     16.99 o 
  -9  11   1        5.92        0.00     15.57 o 
  -7  11   1       24.72       42.21     21.43 o 
  -5  11   1      613.33      861.80    102.25 o 
  -3  11   1      555.66      908.19     87.59 o 
  -1  11   1      259.43      251.01     62.29 o 
   1  11   1        3.71        2.54     15.50 o 
   3  11   1      473.89      760.91     76.86 o 
   5  11   1      997.52      987.46    121.18 o 
   7  11   1      259.10      287.78     38.29 o 
   9  11   1      201.38      223.88     31.74 o 
  11  11   1       18.65       70.64     17.13 o 
  13  11   1       56.36       63.08     12.38 o 
  15  11   1       12.60        0.00     14.51 o 
  17  11   1       79.80       80.32     18.97 o 
  19  11   1        7.40       25.84     13.74 o 
  21  11   1       67.41       39.30     17.88 o 
  23  11   1      137.02      204.03     26.59 o 
 -18  12   1       98.20       96.01     25.45 o 
 -16  12   1       88.56       62.72     17.15 o 
 -14  12   1       24.20       11.54     21.04 o 
 -12  12   1       29.55       49.68     15.35 o 
 -10  12   1      287.10      303.86     31.49 o 
  -8  12   1      329.62      291.13     43.37 o 
  -6  12   1       28.02       24.94     13.23 o 
  -4  12   1       69.62       81.66     17.76 o 
  -2  12   1       51.15      181.37     35.57 o 
   0  12   1        0.06        8.15     42.22 o 
   2  12   1       44.31       63.12     16.09 o 
   4  12   1       51.60       34.20     23.03 o 
   6  12   1        3.04       23.07     13.86 o 
   8  12   1      220.31      270.84     51.84 o 
  10  12   1      171.61      156.33     21.50 o 
  12  12   1      105.24      168.63     34.41 o 
  14  12   1      145.69       92.73     14.17 o 
  16  12   1        6.37        0.00     16.35 o 
  18  12   1        0.02        0.00     14.30 o 
 -13  13   1        0.19       20.10     14.81 o 
 -11  13   1       36.42       30.95     14.68 o 
  -9  13   1       21.07      122.48     16.46 o 
  -7  13   1       56.70       82.21     25.96 o 
  -5  13   1       36.93       51.98     16.55 o 
  -3  13   1       67.76      139.12     29.86 o 
  -1  13   1       15.34        0.00     25.35 o 
   1  13   1       16.78       10.82     17.29 o 
   3  13   1      221.95      346.99     40.19 o 
   5  13   1       23.74       76.74     20.57 o 
   7  13   1      206.52      140.93     26.01 o 
   9  13   1      197.67      183.99     22.94 o 
  11  13   1      111.42      142.46     34.59 o 
 -40   0   2      704.56      912.05    108.26 o 
 -38   0   2       14.48       34.08     20.35 o 
 -36   0   2       67.95       27.37     25.79 o 
 -34   0   2      157.91      297.48     43.62 o 
 -32   0   2       15.85        0.00     23.74 o 
 -30   0   2     2506.97     2978.14    150.31 o 
 -28   0   2      726.60      838.39     72.80 o 
 -26   0   2     1118.48     1136.65     86.01 o 
 -24   0   2     1894.36     2351.88    161.83 o 
 -22   0   2     3441.43     4607.63    168.26 o 
 -20   0   2     6431.04     6037.62     94.88 o 
 -18   0   2     2265.61     2941.85     59.06 o 
 -16   0   2     7274.96     7311.08    185.15 o 
 -14   0   2    21498.46    20845.02    326.72 o 
 -12   0   2        5.85        0.00      4.87 o 
 -10   0   2    96467.08    99682.25   1480.29 o 
  -8   0   2    25454.73    28059.28    337.85 o 
  -6   0   2   103830.34    98866.49    944.77 o 
  -4   0   2        8.50        0.00     22.69 o 
  -2   0   2    34872.20    39838.08    379.96 o 
   0   0   2    68198.20    65544.83    823.39 o 
   2   0   2      131.94      147.54     25.63 o 
   4   0   2     2120.81     2297.75     38.65 o 
   6   0   2      985.29      913.04     35.14 o 
   8   0   2   106033.36   112316.28   1948.56 o 
  10   0   2    80855.85    83444.69   2333.61 o 
  12   0   2     3363.57     3798.29     85.49 o 
  14   0   2    11182.96    11580.82    172.03 o 
  16   0   2    13790.25    11759.57    158.80 o 
  18   0   2    41577.74    45130.38    394.01 o 
  20   0   2    33430.64    34741.86    338.39 o 
  22   0   2      149.90      162.45     12.33 o 
  24   0   2      124.18      117.38     17.05 o 
  26   0   2      469.86      439.53     49.60 o 
  28   0   2     5797.37     5874.90    670.38 o 
  30   0   2     1104.70     1207.42    138.48 o 
  32   0   2        0.83        5.29     17.42 o 
  34   0   2      322.42      260.51    200.68 o 
  36   0   2      218.77      134.77     22.18 o 
  38   0   2      218.06      273.18     28.89 o 
 -39   1   2       18.09       15.94     14.43 o 
 -37   1   2        0.31       25.04     19.15 o 
 -35   1   2       76.08        0.82     18.40 o 
 -33   1   2     1384.73     1349.52     68.65 o 
 -31   1   2       96.21       73.90     13.56 o 
 -29   1   2     1055.49     1144.47     61.22 o 
 -27   1   2      361.63      488.79     36.95 o 
 -25   1   2      382.18      575.25     39.74 o 
 -23   1   2     1855.05     2235.65     81.49 o 
 -21   1   2      350.01      442.67     22.52 o 
 -19   1   2      712.92      754.03     28.32 o 
 -17   1   2      395.66      500.23     21.24 o 
 -15   1   2      258.29      223.64     13.10 o 
 -13   1   2     1344.97     1185.14     31.01 o 
 -11   1   2      521.74      540.59     23.48 o 
  -9   1   2      516.25      596.65     27.00 o 
  -7   1   2   180346.34   175221.59   1085.70 o 
  -5   1   2    26516.13    27775.23    217.98 o 
  -3   1   2    10288.64     8884.95     71.61 o 
  -1   1   2      284.66      240.80     40.16 o 
   1   1   2    22808.44    21169.72    178.48 o 
   3   1   2    72216.15    77220.84    958.41 o 
   5   1   2   117334.96   114927.93    806.62 o 
   7   1   2       18.45        0.00      3.38 o 
   9   1   2     3350.00     3278.11     47.38 o 
  11   1   2     1657.05     1717.70     35.78 o 
  13   1   2      177.76      284.15     14.13 o 
  15   1   2     1210.35     1413.72     39.07 o 
  17   1   2     4904.99     4612.40     78.73 o 
  19   1   2      161.79      192.31     14.24 o 
  21   1   2     2679.11     2572.36     52.70 o 
  23   1   2      187.35      172.88     11.69 o 
  25   1   2      709.04      705.31     30.13 o 
  27   1   2     1878.19     1633.64     97.97 o 
  29   1   2      480.58      538.12     70.80 o 
  31   1   2     2392.60     2615.07    159.31 o 
  33   1   2       18.67        0.32     17.80 o 
  35   1   2        0.65        0.00     13.95 o 
  37   1   2       10.63       34.82     21.67 o 
 -38   2   2      100.54      156.53     30.96 o 
 -36   2   2      571.02      634.15     40.19 o 
 -34   2   2       73.77       81.69     17.08 o 
 -32   2   2       72.02      116.40     18.03 o 
 -30   2   2       62.48       32.16     11.61 o 
 -28   2   2      586.38      779.38     54.31 o 
 -26   2   2      798.51      612.92     44.81 o 
 -24   2   2      488.63      484.75     36.37 o 
 -22   2   2      165.37      257.11     19.78 o 
 -20   2   2     1404.15     1264.04     42.08 o 
 -18   2   2      764.86      662.75     27.57 o 
 -16   2   2     2948.67     2768.27     62.13 o 
 -14   2   2     3909.52     3340.34     69.58 o 
 -12   2   2    17912.30    17378.70    171.85 o 
 -10   2   2      472.13      582.92     23.99 o 
  -8   2   2     1823.60     1886.46     47.59 o 
  -6   2   2    71099.95    68823.31    469.99 o 
  -4   2   2   207200.52   188143.30   3007.29 o 
  -2   2   2    14589.49    14690.17    107.23 o 
   0   2   2    44509.77    44608.82    497.26 o 
   2   2   2     1068.51     1102.99     37.11 o 
   4   2   2    22778.59    21029.72    154.15 o 
   6   2   2      187.54      135.44      8.51 o 
   8   2   2     1323.37     1090.94     29.04 o 
  10   2   2     8529.55     8847.96     93.68 o 
  12   2   2      175.76      293.68     16.30 o 
  14   2   2      296.68      337.10     16.73 o 
  16   2   2     5622.52     5870.50     84.06 o 
  18   2   2      748.28      518.36     22.98 o 
  20   2   2      847.58      668.78     30.05 o 
  22   2   2      465.21      363.94     19.51 o 
  24   2   2     3484.54     3991.28     77.43 o 
  26   2   2       82.67      124.85     12.20 o 
  28   2   2      161.53      128.10     18.83 o 
  30   2   2     1011.24     1168.95     95.46 o 
  32   2   2      206.09      207.21     40.61 o 
  34   2   2       38.80       30.89     15.01 o 
  36   2   2       23.48       50.69     76.12 o 
  38   2   2        0.22        0.00     15.32 o 
 -39   3   2       27.80       76.33     23.82 o 
 -37   3   2        0.21        0.00     20.63 o 
 -35   3   2      105.30      115.67     14.35 o 
 -33   3   2      135.03      211.62     28.05 o 
 -31   3   2      383.33      398.64     36.37 o 
 -29   3   2        9.75        0.00      8.56 o 
 -27   3   2      415.78      431.89     33.65 o 
 -25   3   2      163.88      119.09     16.79 o 
 -23   3   2      895.34     1112.60     41.05 o 
 -21   3   2       38.93       20.68      4.96 o 
 -19   3   2     1913.87     1933.47     53.31 o 
 -17   3   2      412.24      410.95     20.04 o 
 -15   3   2        0.97        1.13      3.14 o 
 -13   3   2        4.95       20.11      3.30 o 
 -11   3   2        3.84        0.00      2.61 o 
  -9   3   2       92.21       69.06      6.56 o 
  -7   3   2      115.11      140.33     17.13 o 
  -5   3   2    12694.99    11324.13    137.30 o 
  -3   3   2    15338.10    15950.32    150.34 o 
  -1   3   2        4.79        7.12      2.86 o 
   1   3   2     6381.93     6244.05     84.86 o 
   3   3   2    23747.50    22988.67    207.32 o 
   5   3   2     4315.12     4045.90     75.92 o 
   7   3   2     1814.59     1672.81     40.27 o 
   9   3   2     1267.84     1295.61     33.77 o 
  11   3   2     1502.52     1502.46     40.52 o 
  13   3   2       95.32      185.51     12.97 o 
  15   3   2     4888.20     4899.75     85.26 o 
  17   3   2     7395.09     6534.24    103.49 o 
  19   3   2       35.61      135.42     15.16 o 
  21   3   2      195.53      230.23     19.16 o 
  23   3   2      476.93      378.47     25.73 o 
  25   3   2      114.03      126.56     19.95 o 
  27   3   2       77.63        9.58      6.53 o 
  29   3   2      378.25      406.56     53.70 o 
  31   3   2      376.90      445.97     49.70 o 
  33   3   2      150.84      231.35     30.38 o 
  35   3   2      105.63       91.06     17.34 o 
  37   3   2        0.08        7.79     22.74 o 
 -38   4   2       25.59        8.76     30.47 o 
 -36   4   2        0.51       18.67     14.55 o 
 -34   4   2       33.86       38.62     35.47 o 
 -32   4   2       38.17        8.64     28.06 o 
 -30   4   2      175.60      170.48     25.94 o 
 -28   4   2      604.11      609.00     61.58 o 
 -26   4   2       92.73       92.49     19.64 o 
 -24   4   2      433.31      384.49     23.74 o 
 -22   4   2     1162.11     1026.94     43.88 o 
 -20   4   2     1962.72     1945.54     60.81 o 
 -18   4   2     1520.84     1511.90     53.66 o 
 -16   4   2      343.96      365.32     21.58 o 
 -14   4   2     2444.88     2228.78     56.00 o 
 -12   4   2      348.21      310.96     20.83 o 
 -10   4   2      293.18      222.02     14.82 o 
  -8   4   2        9.32       16.23      4.58 o 
  -6   4   2     2551.06     2721.20     70.56 o 
  -4   4   2     2419.55     2537.40    114.92 o 
  -2   4   2    20127.31    20785.12    263.13 o 
   0   4   2     3832.66     3566.12     57.53 o 
   2   4   2    33232.28    35102.86    396.66 o 
   4   4   2      518.47      484.29     24.62 o 
   6   4   2        6.92       10.01      6.53 o 
   8   4   2      181.46       48.40      7.23 o 
  10   4   2       21.01       41.57     10.51 o 
  12   4   2        9.21       16.64      5.58 o 
  14   4   2       46.36        7.85      5.44 o 
  16   4   2     3703.20     3735.73     78.69 o 
  18   4   2     4267.52     4658.89     90.88 o 
  20   4   2       43.91       73.96      9.47 o 
  22   4   2     1583.85     1865.09     58.34 o 
  24   4   2     3147.36     3752.23     98.46 o 
  26   4   2      758.96      588.80     34.90 o 
  28   4   2        0.09       11.68      7.59 o 
  30   4   2      198.42      166.30     25.63 o 
  32   4   2       46.06       29.27     34.69 o 
  34   4   2        0.30       20.89     31.78 o 
  36   4   2        3.81        3.61     15.27 o 
 -37   5   2      148.24      222.54     22.28 o 
 -35   5   2       50.32       25.42     14.29 o 
 -33   5   2      157.81      241.60     26.13 o 
 -31   5   2      110.61      230.63     37.46 o 
 -29   5   2      218.82      188.05     40.69 o 
 -27   5   2      283.02      259.65     49.45 o 
 -25   5   2      334.31      291.60     27.19 o 
 -23   5   2       11.45       14.10     10.03 o 
 -21   5   2       30.72        0.89      8.39 o 
 -19   5   2      157.10      121.38     13.69 o 
 -17   5   2       74.35       68.05     12.86 o 
 -15   5   2     5486.75     5595.59     98.24 o 
 -13   5   2     2966.58     2583.06     60.50 o 
 -11   5   2        6.12       35.68      7.45 o 
  -9   5   2      483.63      335.38     24.93 o 
  -7   5   2     7247.67     7779.16    150.47 o 
  -5   5   2     2468.83     3153.12     97.12 o 
  -3   5   2     5094.07     5464.69    120.61 o 
  -1   5   2     8221.72     8243.79    113.07 o 
   1   5   2      285.98      268.04     16.08 o 
   3   5   2        4.57        5.38      5.27 o 
   5   5   2      567.83      710.78     32.80 o 
   7   5   2     4371.92     4077.21    101.37 o 
   9   5   2     6395.54     5892.19    114.44 o 
  11   5   2     9449.33     9507.79    127.41 o 
  13   5   2     3459.74     3106.44     70.89 o 
  15   5   2      338.82      302.37     22.12 o 
  17   5   2     1029.55     1167.26     43.48 o 
  19   5   2     1981.51     2236.63     64.12 o 
  21   5   2       50.44       31.49      8.60 o 
  23   5   2      804.82      864.51     42.73 o 
  25   5   2       13.09        0.50      8.47 o 
  27   5   2      306.36      308.61     22.94 o 
  29   5   2        0.33       22.20     12.03 o 
  31   5   2      319.87      304.77     80.23 o 
  33   5   2       46.46       37.12     18.84 o 
  35   5   2       95.98      120.15     30.55 o 
 -36   6   2      118.64      166.02     21.64 o 
 -34   6   2        2.15       16.28     20.03 o 
 -32   6   2       50.20       50.55     15.56 o 
 -30   6   2      105.08       34.10     69.73 o 
 -28   6   2      554.25      491.18     60.48 o 
 -26   6   2      142.31      128.24     20.25 o 
 -24   6   2      182.71       99.93     13.09 o 
 -22   6   2     2571.26     2533.72     92.27 o 
 -20   6   2      718.17      599.58     48.59 o 
 -18   6   2      379.03      447.79     30.47 o 
 -16   6   2     4255.38     4737.84    117.89 o 
 -14   6   2      553.75      427.70     31.14 o 
 -12   6   2      691.30      785.46     44.06 o 
 -10   6   2      240.77      164.52     23.61 o 
  -8   6   2     2262.53     2999.63     97.66 o 
  -6   6   2     1882.53     1797.54     98.17 o 
  -4   6   2     4054.39     3529.83    110.64 o 
  -2   6   2     4772.82     5141.42     83.48 o 
   0   6   2    11750.83    12754.71    158.21 o 
   2   6   2     2751.18     2746.71     59.68 o 
   4   6   2      398.81      512.87     24.60 o 
   6   6   2      219.37      136.38     18.57 o 
   8   6   2     1401.86     1094.48     45.50 o 
  10   6   2      983.91      893.76     55.32 o 
  12   6   2       14.31       24.67      9.27 o 
  14   6   2     1253.96     1264.26     45.17 o 
  16   6   2     4234.97     4417.92     97.77 o 
  18   6   2     1520.31     1682.63     55.96 o 
  20   6   2     2710.40     2897.61     77.85 o 
  22   6   2       17.65       67.37     12.84 o 
  24   6   2      912.89     1118.04     59.87 o 
  26   6   2     1839.03     2250.94     90.66 o 
  28   6   2      166.35      146.53     34.94 o 
  30   6   2      269.38      278.31     78.25 o 
  32   6   2       18.14        8.66     18.88 o 
  34   6   2      223.83      220.81     33.96 o 
 -33   7   2       28.58       21.28     16.30 o 
 -31   7   2       36.99        1.59     21.97 o 
 -29   7   2      417.20      350.86     65.29 o 
 -27   7   2        1.44        0.00     11.68 o 
 -25   7   2      292.11      244.33     24.50 o 
 -23   7   2       28.46       30.55      9.48 o 
 -21   7   2      309.40      392.16     42.86 o 
 -19   7   2      293.81      317.31     41.26 o 
 -17   7   2     1912.08     2095.49     80.30 o 
 -15   7   2       15.22        9.62      9.87 o 
 -13   7   2     4479.06     4322.07    117.04 o 
 -11   7   2      115.20      129.02     19.37 o 
  -9   7   2       82.95       53.28      9.67 o 
  -7   7   2     8460.87     8576.75    211.52 o 
  -5   7   2     7152.92     7084.04    163.10 o 
  -3   7   2        4.70        9.97      9.85 o 
  -1   7   2     1224.47     1525.23     68.08 o 
   1   7   2     3738.70     3820.13     84.39 o 
   3   7   2      778.47      704.08     31.26 o 
   5   7   2     3036.37     2964.98     66.33 o 
   7   7   2      117.07      121.91     12.23 o 
   9   7   2      238.55      298.91     21.58 o 
  11   7   2     5110.56     4675.47    146.79 o 
  13   7   2        0.80       10.62      6.46 o 
  15   7   2     3169.81     3486.40     97.27 o 
  17   7   2      208.34      273.96     27.87 o 
  19   7   2      641.97      662.78     38.79 o 
  21   7   2      253.86      374.87     32.27 o 
  23   7   2      103.66       68.48     14.32 o 
  25   7   2      580.46      574.33     39.28 o 
  27   7   2       22.45        4.86      9.42 o 
  29   7   2       28.62       32.21     10.11 o 
  31   7   2      145.36      120.90     41.68 o 
  33   7   2       97.59      173.46     28.78 o 
 -32   8   2       35.18      139.30     32.17 o 
 -30   8   2        0.51      129.80     35.99 o 
 -28   8   2        5.77       38.50     11.59 o 
 -26   8   2      243.90      262.66     20.41 o 
 -24   8   2      131.90      103.55     14.51 o 
 -22   8   2       32.72       17.34     13.22 o 
 -20   8   2      269.18      278.37     39.89 o 
 -18   8   2      733.02      815.95     61.43 o 
 -16   8   2      133.47      305.33     34.90 o 
 -14   8   2     1626.51     1593.35     71.05 o 
 -12   8   2      141.06      119.45     21.35 o 
 -10   8   2     5069.07     5201.69    161.08 o 
  -8   8   2      530.16      488.85     35.96 o 
  -6   8   2     1549.51     1580.05     68.34 o 
  -4   8   2      481.19      748.45     52.63 o 
  -2   8   2        8.69        4.31      8.24 o 
   0   8   2      959.68      867.25     72.33 o 
   2   8   2     1021.03      989.65     93.57 o 
   4   8   2     3123.24     2846.78    142.59 o 
   6   8   2       80.41       62.83     12.44 o 
   8   8   2      634.45      671.69     47.69 o 
  10   8   2      913.17      778.95     48.04 o 
  12   8   2      372.10      297.59     31.83 o 
  14   8   2      947.83      867.21     46.62 o 
  16   8   2      115.48      111.14     14.10 o 
  18   8   2     1309.99     1268.52     61.64 o 
  20   8   2      261.80      271.76     24.36 o 
  22   8   2        5.55       58.03     12.98 o 
  24   8   2      953.83      888.32     52.39 o 
  26   8   2      153.62       99.23     14.43 o 
  28   8   2       18.19       20.28     10.75 o 
  30   8   2       29.95       33.18     11.44 o 
 -29   9   2       42.52       20.57     26.51 o 
 -27   9   2        1.21        0.00     15.90 o 
 -25   9   2      110.51      112.41     18.13 o 
 -23   9   2        9.02       19.08     11.63 o 
 -21   9   2      126.48      134.90     22.24 o 
 -19   9   2       17.96       20.50     11.25 o 
 -17   9   2      331.26      395.27     41.07 o 
 -15   9   2       30.56       58.91     20.17 o 
 -13   9   2       12.03       31.62     10.19 o 
 -11   9   2     2987.99     2902.28    123.53 o 
  -9   9   2     1395.41     1496.01     71.06 o 
  -7   9   2     2368.25     2115.08     84.55 o 
  -5   9   2     7992.89     7720.06    212.99 o 
  -3   9   2      871.40      943.10    142.92 o 
  -1   9   2      257.43      189.73     43.70 o 
   1   9   2      225.19      339.02     43.02 o 
   3   9   2     5901.72     5433.61    213.42 o 
   5   9   2       72.53       84.97     21.93 o 
   7   9   2       60.62      198.71     35.99 o 
   9   9   2     3527.47     3613.36    142.89 o 
  11   9   2      350.72      341.37     38.50 o 
  13   9   2      568.67      483.79     35.22 o 
  15   9   2     1579.43     1759.76     82.49 o 
  17   9   2      178.34      110.67     25.13 o 
  19   9   2     1277.78     1268.92     60.17 o 
  21   9   2        1.21       34.67     11.63 o 
  23   9   2        0.21       37.21     11.89 o 
  25   9   2       18.73        7.12     14.32 o 
  27   9   2        2.15       24.56     11.64 o 
 -26  10   2       13.09       31.73     13.11 o 
 -24  10   2      127.69       99.57     19.38 o 
 -22  10   2       19.52        5.02     12.07 o 
 -20  10   2      109.73       61.06     13.93 o 
 -18  10   2      811.08      726.02     56.31 o 
 -16  10   2      311.22      235.65     26.63 o 
 -14  10   2      373.24      437.23     39.28 o 
 -12  10   2       27.28       15.65     12.00 o 
 -10  10   2      936.61      980.56     71.40 o 
  -8  10   2      893.39      727.02     59.61 o 
  -6  10   2      334.20      492.55     46.76 o 
  -4  10   2      305.38      432.61     48.66 o 
  -2  10   2     3168.57     2679.88    262.49 o 
   0  10   2        0.74       10.77     27.45 o 
   2  10   2      719.83      721.77     75.06 o 
   4  10   2        1.05        0.00     14.24 o 
   6  10   2      162.37       73.71     25.22 o 
   8  10   2      182.11      106.74     34.25 o 
  10  10   2      241.61      268.50     35.30 o 
  12  10   2      406.97      473.32     47.22 o 
  14  10   2       51.22       36.52     13.27 o 
  16  10   2       27.24       56.66     10.35 o 
  18  10   2       15.93        7.79     10.82 o 
  20  10   2        0.27        4.90     15.10 o 
  22  10   2      263.12      282.80     21.97 o 
  24  10   2       57.18      100.59     13.46 o 
  26  10   2      183.86      145.06     31.24 o 
 -23  11   2       29.63       94.28     17.19 o 
 -21  11   2       10.75       17.74     50.58 o 
 -19  11   2      214.25      120.44     31.35 o 
 -17  11   2       22.64        0.00     14.41 o 
 -15  11   2      168.63      144.45     31.12 o 
 -13  11   2       89.03       85.68     17.65 o 
 -11  11   2      148.92      207.85     35.63 o 
  -9  11   2      520.82      325.02     43.72 o 
  -7  11   2        3.29       13.91     13.03 o 
  -5  11   2      675.43      725.33     61.98 o 
  -3  11   2       46.35       70.96     15.78 o 
  -1  11   2       16.05        0.00     25.55 o 
   1  11   2      707.90      678.21     70.99 o 
   3  11   2      940.66      744.92    152.17 o 
   5  11   2       19.74        0.00     30.77 o 
   7  11   2       25.62       40.24     14.38 o 
   9  11   2      187.94      162.61     37.10 o 
  11  11   2       16.22       10.99     14.51 o 
  13  11   2      132.26       86.70     15.70 o 
  15  11   2       72.31       85.78     13.13 o 
  17  11   2      188.23      161.46     47.28 o 
  19  11   2      155.55      208.10     32.95 o 
  21  11   2       12.35       26.42     21.34 o 
 -18  12   2        0.31       11.25     18.01 o 
 -16  12   2        9.79        0.00     25.33 o 
 -14  12   2        3.77       21.70     13.55 o 
 -12  12   2       64.59       65.92     21.45 o 
 -10  12   2      223.82      266.40     41.26 o 
  -8  12   2        0.13       36.55     28.40 o 
  -6  12   2       21.33       14.00     15.91 o 
  -4  12   2       32.69       47.58     13.43 o 
  -2  12   2      588.64      716.29     58.36 o 
   0  12   2      526.30      551.61     61.42 o 
   2  12   2      128.86       82.07     20.59 o 
   4  12   2        1.67       37.10     16.78 o 
   6  12   2      286.42      319.45     68.58 o 
   8  12   2       87.26       84.13     16.44 o 
  10  12   2      141.76       97.56     23.36 o 
  12  12   2        2.40        0.00     20.99 o 
  14  12   2       23.41       56.48     16.81 o 
  16  12   2       20.14       20.92     23.24 o 
  18  12   2      113.31       35.92     21.99 o 
 -13  13   2      219.64      264.84     34.72 o 
 -11  13   2       41.33       81.19     15.15 o 
  -9  13   2       40.45        0.00     16.71 o 
  -7  13   2      197.84      201.16     30.08 o 
  -5  13   2       27.26       37.68     16.46 o 
  -3  13   2      117.06      142.06     22.75 o 
  -1  13   2      105.72      134.46     21.71 o 
   1  13   2       16.98       29.71     27.62 o 
   3  13   2       17.67       57.35     26.76 o 
   5  13   2       31.56       47.69     18.72 o 
   7  13   2       24.52       15.51     26.70 o 
   9  13   2      111.99      107.23     24.43 o 
  11  13   2      127.13      137.17     21.19 o 
 -39   1   3        0.03       13.42     12.45 o 
 -37   1   3        0.08       12.07     21.00 o 
 -35   1   3       14.19       27.70      9.42 o 
 -33   1   3      116.32      143.95     16.51 o 
 -31   1   3      564.11      735.25     46.80 o 
 -29   1   3     1457.24     1338.99     68.31 o 
 -27   1   3     4080.64     4360.40    127.67 o 
 -25   1   3     2087.46     1838.95     85.70 o 
 -23   1   3     5268.03     5015.58    127.98 o 
 -21   1   3      684.46      627.58     29.49 o 
 -19   1   3     1225.00     1125.63     35.43 o 
 -17   1   3     2794.68     2765.61     52.56 o 
 -15   1   3     5593.04     5502.79     90.35 o 
 -13   1   3      752.37      804.24     30.03 o 
 -11   1   3     2924.70     3098.36     71.19 o 
  -9   1   3   122710.76   123207.47    938.75 o 
  -7   1   3     3330.84     3646.25     67.46 o 
  -5   1   3   119276.10   122448.02   1839.75 o 
  -3   1   3    71364.84    73300.99    501.14 o 
  -1   1   3     7257.75     7278.61     77.29 o 
   1   1   3   260303.64   248201.00   2698.33 o 
   3   1   3    15545.57    15375.34    140.77 o 
   5   1   3    20143.94    20609.08    187.61 o 
   7   1   3     9726.60    10078.41    100.03 o 
   9   1   3     5055.16     5329.79     66.40 o 
  11   1   3    10728.63    11827.16    108.95 o 
  13   1   3     3638.79     3729.81     62.14 o 
  15   1   3     3262.76     3824.85     64.08 o 
  17   1   3    10962.78    10797.60    120.10 o 
  19   1   3     1575.29     1817.17     49.19 o 
  21   1   3       31.55       40.14      5.69 o 
  23   1   3     8022.45     8300.53    118.11 o 
  25   1   3     6882.88     6761.20    118.56 o 
  27   1   3     4105.27     4078.99    137.30 o 
  29   1   3     2017.25     2041.03    131.71 o 
  31   1   3       11.11       88.90     95.47 o 
  33   1   3      123.09      107.12     24.59 o 
  35   1   3       72.15       76.21     15.71 o 
  37   1   3       23.86        0.00     22.76 o 
 -38   2   3       22.76       19.01     15.52 o 
 -36   2   3       19.55       30.72     12.98 o 
 -34   2   3       52.79       50.60     13.39 o 
 -32   2   3      833.30      962.38     55.98 o 
 -30   2   3      292.43      286.21     29.29 o 
 -28   2   3     1235.21     1259.87     65.96 o 
 -26   2   3      163.18      112.05     19.27 o 
 -24   2   3      530.43      637.53     42.83 o 
 -22   2   3     1631.09     1958.27     64.91 o 
 -20   2   3     2078.07     2132.24     53.31 o 
 -18   2   3      477.21      378.00     19.46 o 
 -16   2   3        0.59       20.07      8.26 o 
 -14   2   3     1384.33     1545.02     46.12 o 
 -12   2   3        5.08        5.03      3.82 o 
 -10   2   3     3390.03     2945.82     58.36 o 
  -8   2   3     7010.38     7689.70    118.76 o 
  -6   2   3       75.41      161.36     10.87 o 
  -4   2   3    20871.72    21733.96    128.30 o 
  -2   2   3     7019.15     7660.58     70.56 o 
   0   2   3    33591.90    35390.57    286.56 o 
   2   2   3     6701.56     6334.90     82.48 o 
   4   2   3       18.43       43.73      6.87 o 
   6   2   3    23004.25    22984.80    223.96 o 
   8   2   3     1207.87     1295.58     32.46 o 
  10   2   3      297.73      235.90     14.91 o 
  12   2   3    14677.43    14862.35    162.08 o 
  14   2   3     4524.79     3997.54     73.98 o 
  16   2   3      588.19      327.39     20.37 o 
  18   2   3      197.53      312.20     17.76 o 
  20   2   3        2.42       12.05      8.06 o 
  22   2   3       48.48       29.02      4.89 o 
  24   2   3      410.57      414.99     22.90 o 
  26   2   3       59.51       92.70     16.52 o 
  28   2   3     1092.66     1319.20    111.63 o 
  30   2   3      144.16      172.16     37.01 o 
  32   2   3        3.23        0.00     13.42 o 
  34   2   3       29.11       68.73     26.76 o 
  36   2   3       59.34       95.20     28.42 o 
 -39   3   3        1.34       15.63     17.88 o 
 -37   3   3      118.68      173.15     28.55 o 
 -35   3   3      104.15       93.20     16.68 o 
 -33   3   3      157.79       98.12     12.64 o 
 -31   3   3      449.29      362.07     35.98 o 
 -29   3   3     1178.65     1202.84     63.46 o 
 -27   3   3        5.82       23.06     12.99 o 
 -25   3   3     2987.01     3072.51    102.78 o 
 -23   3   3     1214.79     1370.44     51.99 o 
 -21   3   3       49.22       71.22      8.79 o 
 -19   3   3    10117.46    10684.24    155.25 o 
 -17   3   3       67.98      112.55     15.77 o 
 -15   3   3       83.39      122.70     12.88 o 
 -13   3   3       15.29        8.36      2.96 o 
 -11   3   3      786.28      788.03     30.38 o 
  -9   3   3      574.50      651.56     23.50 o 
  -7   3   3    12606.58    12106.89    119.56 o 
  -5   3   3     1746.19     1899.91     36.93 o 
  -3   3   3      549.06      494.07     17.09 o 
  -1   3   3    41386.30    39893.16    421.45 o 
   1   3   3     6764.58     6705.12     86.34 o 
   3   3   3     3169.41     2682.68     54.49 o 
   5   3   3     1728.64     1293.87     35.09 o 
   7   3   3      304.08      336.50     18.03 o 
   9   3   3     3916.57     3825.08     63.50 o 
  11   3   3      230.83       63.21      8.13 o 
  13   3   3       84.81       31.06      6.68 o 
  15   3   3     1969.89     1540.44     47.06 o 
  17   3   3     1868.91     1958.40     55.47 o 
  19   3   3       38.93       37.53      7.76 o 
  21   3   3     4126.89     4360.65     90.22 o 
  23   3   3      144.56      189.34     16.23 o 
  25   3   3       91.94       88.92     14.12 o 
  27   3   3        8.69        7.51     12.36 o 
  29   3   3      778.43      702.02     71.35 o 
  31   3   3     1462.32     1778.79    128.30 o 
  33   3   3      153.57      133.16     28.56 o 
  35   3   3       19.03        5.43     19.62 o 
  37   3   3       61.33       18.31     23.43 o 
 -38   4   3        9.58       21.02     15.47 o 
 -36   4   3        9.42       35.23     50.48 o 
 -34   4   3        0.46        4.28     13.59 o 
 -32   4   3       18.21       19.46     13.66 o 
 -30   4   3      405.82      386.47     32.19 o 
 -28   4   3      472.85      453.87     34.48 o 
 -26   4   3      315.89      351.33     30.38 o 
 -24   4   3      973.38     1001.49     44.70 o 
 -22   4   3     1200.60     1205.85     47.27 o 
 -20   4   3      592.07      607.85     36.14 o 
 -18   4   3      261.51      321.12     19.40 o 
 -16   4   3      122.08       86.59     24.47 o 
 -14   4   3     1758.07     1815.05     48.94 o 
 -12   4   3      637.52      883.92     32.49 o 
 -10   4   3     3966.01     3861.95     66.52 o 
  -8   4   3      443.86      368.16     15.56 o 
  -6   4   3       21.99       15.23      4.45 o 
  -4   4   3     1289.21     1138.65     40.59 o 
  -2   4   3       43.05       84.50     10.40 o 
   0   4   3    11956.51    12377.31    146.33 o 
   2   4   3     2545.35     2966.01     66.13 o 
   4   4   3      776.89      873.91     32.46 o 
   6   4   3      452.48      630.78     32.28 o 
   8   4   3     5299.55     4577.78     85.98 o 
  10   4   3     2306.62     2040.52     52.92 o 
  12   4   3     4508.78     4615.49     78.15 o 
  14   4   3     4502.69     4393.90     78.43 o 
  16   4   3     1064.52     1070.58     37.77 o 
  18   4   3      592.38      498.16     27.68 o 
  20   4   3     1562.86     1544.70     56.56 o 
  22   4   3      189.51      289.60     21.05 o 
  24   4   3        9.38        0.00      6.75 o 
  26   4   3       64.82       93.86     14.11 o 
  28   4   3       37.13       53.07     11.37 o 
  30   4   3      298.45      283.33     32.07 o 
  34   4   3       12.37       56.53     22.91 o 
  36   4   3       51.95      107.21     24.84 o 
 -37   5   3       90.44      110.38     29.72 o 
 -35   5   3      138.29      130.47     22.04 o 
 -33   5   3      146.92       54.43     71.56 o 
 -31   5   3       10.10        4.01     18.22 o 
 -29   5   3      305.03      296.71     44.35 o 
 -27   5   3      591.58      505.39     65.41 o 
 -25   5   3      363.37      371.85     31.43 o 
 -23   5   3      470.03      493.20     33.75 o 
 -21   5   3       24.97        2.16      7.66 o 
 -19   5   3     1406.50     1286.65     60.50 o 
 -17   5   3     4224.71     4468.39     88.83 o 
 -15   5   3     1570.28     1361.06     52.66 o 
 -13   5   3     5474.96     5528.26     91.89 o 
 -11   5   3     2759.50     3096.87     58.49 o 
  -9   5   3     1801.32     1782.98     70.84 o 
  -7   5   3     1498.27     1587.19     57.63 o 
  -5   5   3    23372.06    22464.66    253.72 o 
  -3   5   3     5100.63     5710.88    115.32 o 
  -1   5   3     6004.66     7054.43     93.24 o 
   1   5   3     5152.43     4360.74     74.48 o 
   3   5   3      643.93      741.13     39.14 o 
   5   5   3       98.33      217.23     19.60 o 
   7   5   3       32.12       27.66      9.65 o 
   9   5   3      283.64      328.67     21.14 o 
  11   5   3     3503.51     3874.34     79.91 o 
  13   5   3     6616.00     6294.17    107.01 o 
  15   5   3     1464.89     1582.37     53.46 o 
  17   5   3      441.41      413.55     29.32 o 
  19   5   3        3.36        9.77      5.70 o 
  21   5   3      640.62      565.31     34.54 o 
  23   5   3     2798.15     3187.28     95.24 o 
  25   5   3      714.18      845.68     44.27 o 
  27   5   3       96.19      148.59     73.80 o 
  29   5   3      853.84     1149.23     57.39 o 
  31   5   3       29.28      116.94     25.43 o 
  33   5   3       39.66        9.76     19.17 o 
  35   5   3       84.66       99.31    154.58 o 
 -36   6   3       20.66       51.89     20.34 o 
 -34   6   3        6.24        0.00     98.96 o 
 -32   6   3      172.74      226.79     39.41 o 
 -30   6   3      240.13      296.85     42.48 o 
 -28   6   3       85.66       62.22     23.29 o 
 -26   6   3      174.28      202.70     39.71 o 
 -24   6   3     1483.41     1368.35     78.29 o 
 -22   6   3      629.55      533.31     47.99 o 
 -20   6   3       15.97        0.00      8.87 o 
 -18   6   3       19.24       15.50      8.14 o 
 -16   6   3      169.18      158.90     18.88 o 
 -14   6   3     1061.54      980.73     56.04 o 
 -12   6   3      490.35      441.11     32.01 o 
 -10   6   3     1537.14     1616.23     63.88 o 
  -8   6   3     1374.36     1481.73     60.31 o 
  -6   6   3     5995.20     5128.27    177.40 o 
  -4   6   3     1483.12     1099.52     60.96 o 
  -2   6   3     2152.96     1863.55     46.05 o 
   0   6   3       76.96       32.08      7.39 o 
   2   6   3     4339.94     4829.56     84.62 o 
   4   6   3     4415.42     4495.27     87.42 o 
   6   6   3    11284.25    12107.56    173.22 o 
   8   6   3       14.88       35.79      8.48 o 
  10   6   3     3210.35     3418.72     84.71 o 
  12   6   3       77.20       63.03     10.47 o 
  14   6   3     1604.51     1546.70     52.55 o 
  16   6   3       24.60       33.94      6.68 o 
  18   6   3       14.03       43.03      7.94 o 
  20   6   3     1814.34     1770.74     59.89 o 
  22   6   3      173.96      303.90     25.36 o 
  24   6   3      277.67      295.79     24.60 o 
  26   6   3      648.65      781.23     52.67 o 
  28   6   3       97.82       88.01     14.28 o 
  30   6   3       51.07       15.54     13.24 o 
  32   6   3        8.52       10.70     21.55 o 
 -33   7   3       13.70        0.00     20.28 o 
 -31   7   3      188.85      169.47     24.94 o 
 -29   7   3        1.72        0.00     14.25 o 
 -27   7   3       19.78       19.91     31.73 o 
 -25   7   3      525.85      414.89     33.20 o 
 -23   7   3      203.88      144.42     22.55 o 
 -21   7   3      116.82      158.88     31.14 o 
 -19   7   3        0.54        0.00     10.35 o 
 -17   7   3      119.28      117.70     20.04 o 
 -15   7   3     2184.16     2308.10     83.37 o 
 -13   7   3       10.24       21.68      9.80 o 
 -11   7   3      166.79      184.02     21.61 o 
  -9   7   3     7855.02     8084.13    162.04 o 
  -7   7   3     1310.47     1351.94     73.73 o 
  -5   7   3      463.31      431.73     32.82 o 
  -3   7   3      905.90      866.10     47.11 o 
  -1   7   3     2266.27     2266.92     86.72 o 
   1   7   3     3104.09     3139.22     68.66 o 
   3   7   3       25.96       40.34      6.77 o 
   5   7   3     1240.61     1240.41     42.88 o 
   7   7   3     1568.55     1355.25     53.39 o 
   9   7   3      383.51      317.00     24.97 o 
  11   7   3      266.97      261.81     23.44 o 
  13   7   3       95.12      157.97     15.48 o 
  15   7   3      405.58      436.13     31.03 o 
  17   7   3       88.79       61.17     12.24 o 
  19   7   3      412.89      425.10     33.14 o 
  21   7   3      549.41      429.98     30.52 o 
  23   7   3       39.07       27.62     17.46 o 
  25   7   3      174.90      155.81     16.24 o 
  27   7   3      146.19      156.22     18.87 o 
  29   7   3      225.73      359.32     39.45 o 
  31   7   3      278.32      180.98     27.69 o 
 -32   8   3      127.49      163.19     19.64 o 
 -30   8   3        0.02       28.04     25.10 o 
 -28   8   3     1135.07     1035.79     93.40 o 
 -26   8   3      255.76      191.69     23.08 o 
 -24   8   3       28.25        0.00     15.99 o 
 -22   8   3     1084.02      971.27     79.75 o 
 -20   8   3       37.04       41.54      9.73 o 
 -18   8   3     1831.49     1646.72     91.59 o 
 -16   8   3       98.77      165.75     18.91 o 
 -14   8   3     3969.39     4408.30    126.05 o 
 -12   8   3        1.59       14.39      8.57 o 
 -10   8   3     1493.30     1344.41     64.76 o 
  -8   8   3        8.23       17.73      7.34 o 
  -6   8   3        1.05        0.00     11.26 o 
  -4   8   3     2474.40     2327.67     99.23 o 
  -2   8   3     1000.96      942.54     55.96 o 
   0   8   3    13372.16    13945.00    247.91 o 
   2   8   3    10613.52    11047.00    210.71 o 
   4   8   3      999.65      844.95     52.41 o 
   6   8   3     3877.39     3718.18    165.77 o 
   8   8   3      961.28      955.64     57.79 o 
  10   8   3      230.50      205.45     21.23 o 
  12   8   3      668.84      586.91     36.54 o 
  14   8   3     1045.41     1128.29     54.35 o 
  16   8   3       55.94       40.28     12.50 o 
  18   8   3      614.66      629.24     39.05 o 
  20   8   3      182.74      242.47     24.77 o 
  22   8   3      486.99      464.25     46.62 o 
  24   8   3      471.22      570.06     39.13 o 
  26   8   3        7.63       35.14     16.64 o 
  28   8   3      300.96      318.71     28.87 o 
  30   8   3       43.59       38.63     20.07 o 
 -29   9   3       10.60       33.45     16.08 o 
 -27   9   3       71.66       40.08     12.58 o 
 -25   9   3      341.85      344.87     34.03 o 
 -23   9   3      234.74      196.72     27.03 o 
 -21   9   3      176.10      211.11     25.43 o 
 -19   9   3      252.04      224.86     33.73 o 
 -17   9   3     1044.97     1100.62     73.66 o 
 -15   9   3      527.81      580.41     39.37 o 
 -13   9   3       13.17       66.98     18.78 o 
 -11   9   3     2436.01     2376.31    111.58 o 
  -9   9   3     2017.88     1947.50     82.82 o 
  -7   9   3     2211.59     2591.80     95.88 o 
  -5   9   3      325.49      165.39     29.95 o 
  -3   9   3      748.69      893.92     66.80 o 
  -1   9   3     1472.21     1393.80    102.15 o 
   1   9   3       95.85       26.56     14.03 o 
   3   9   3     1181.82     1605.30    109.25 o 
   5   9   3     1415.17     1531.68    108.07 o 
   7   9   3     1903.14     1841.25    132.12 o 
   9   9   3       59.41       72.22     20.67 o 
  11   9   3       32.69       42.75     13.55 o 
  13   9   3       46.38       10.69     12.89 o 
  15   9   3      370.14      423.93     36.66 o 
  17   9   3      391.73      368.98     26.09 o 
  19   9   3     1253.18     1258.32     65.00 o 
  21   9   3        2.03       17.20     10.68 o 
  23   9   3       34.03       49.64     10.57 o 
  25   9   3      317.02      266.95     21.57 o 
  27   9   3       33.33      107.11     12.32 o 
 -26  10   3       46.07        0.00     21.64 o 
 -24  10   3      250.65      174.22     27.63 o 
 -22  10   3       90.35        8.81     15.28 o 
 -20  10   3       15.52        4.26     25.81 o 
 -18  10   3      226.23      253.10     29.67 o 
 -16  10   3       65.35       41.73     19.49 o 
 -14  10   3      515.98      411.92     31.15 o 
 -12  10   3      650.82      812.05     63.01 o 
 -10  10   3        0.27       14.40     12.36 o 
  -8  10   3       80.93      146.24     27.66 o 
  -6  10   3      818.05      791.17     62.03 o 
  -4  10   3      326.85      497.91     48.09 o 
  -2  10   3      810.73     1165.39     96.56 o 
   0  10   3      891.48      805.23     78.28 o 
   2  10   3     1041.38      996.76    149.19 o 
   4  10   3      751.29      885.63     83.67 o 
   6  10   3     1519.09     1523.57    110.54 o 
   8  10   3     1583.65     1405.04    105.74 o 
  10  10   3     2272.22     1989.24    107.93 o 
  12  10   3      595.55      747.34     52.87 o 
  14  10   3        2.19        0.00     18.17 o 
  16  10   3      103.29      111.45     29.83 o 
  18  10   3       46.25       37.64     11.56 o 
  20  10   3        1.83        0.00     10.85 o 
  22  10   3       78.86       63.39     13.68 o 
  24  10   3      198.01      223.37     24.97 o 
 -23  11   3        7.38        0.00     17.83 o 
 -21  11   3        0.15        0.00     16.56 o 
 -19  11   3      363.24      392.16     43.40 o 
 -17  11   3      215.49      130.36     27.06 o 
 -15  11   3       40.96       42.83     14.43 o 
 -13  11   3       15.81        3.22     11.68 o 
 -11  11   3      163.51      186.51     30.13 o 
  -9  11   3      309.68      271.03     37.33 o 
  -7  11   3     1669.88     1625.56     98.25 o 
  -5  11   3      347.27      434.85     43.85 o 
  -3  11   3        0.16        0.00     13.38 o 
  -1  11   3        9.47       42.43     29.13 o 
   1  11   3     1589.91     1869.45    129.64 o 
   3  11   3      387.98      359.95     54.88 o 
   5  11   3       82.79      124.61     31.00 o 
   7  11   3       86.69      101.78     43.69 o 
   9  11   3       20.16       38.41     22.07 o 
  11  11   3        3.11       20.56     20.07 o 
  13  11   3        4.66       33.97     12.80 o 
  15  11   3       74.44       54.33     11.47 o 
  17  11   3       57.58       58.26     19.42 o 
  19  11   3      205.64      283.10     28.05 o 
  21  11   3       70.38       98.52     18.40 o 
 -18  12   3      100.25      113.36     24.91 o 
 -16  12   3        7.95        0.00     26.60 o 
 -14  12   3       10.13        1.95     13.45 o 
 -12  12   3        0.92       18.00     16.92 o 
 -10  12   3      202.92      225.23     31.79 o 
  -8  12   3       58.11      126.61     15.90 o 
  -6  12   3       27.45       88.25     15.89 o 
  -4  12   3      275.54      383.89     45.42 o 
  -2  12   3       62.80       14.21     20.77 o 
   0  12   3       72.04      101.39     19.84 o 
   2  12   3        4.16       58.76     24.33 o 
   4  12   3      178.86      105.47     31.84 o 
   6  12   3      113.99      145.37     45.67 o 
   8  12   3      150.62       76.33     18.74 o 
  10  12   3      107.75      114.00     14.69 o 
  12  12   3      176.38      137.64     17.43 o 
  14  12   3       70.55       50.34     18.32 o 
  16  12   3        0.14        0.00     14.15 o 
 -13  13   3       85.34       78.49     15.14 o 
 -11  13   3      103.86      114.23     14.70 o 
  -9  13   3       78.70       62.11     14.88 o 
  -7  13   3       16.66       14.90     23.68 o 
  -5  13   3        0.98        0.00     14.57 o 
  -3  13   3       12.88       22.02     13.45 o 
  -1  13   3      124.38      127.29     16.65 o 
   1  13   3        5.49       20.90     13.94 o 
   3  13   3        4.15       57.55     20.47 o 
   5  13   3       87.71       61.63     26.58 o 
   7  13   3        1.70       55.36     17.40 o 
   9  13   3        1.64       13.35     18.24 o 
 -40   0   4        0.04       21.42     16.50 o 
 -38   0   4      222.61      185.31     21.42 o 
 -36   0   4       58.11       52.44     13.86 o 
 -34   0   4      293.23      235.58     32.31 o 
 -32   0   4      127.04      135.72     20.68 o 
 -30   0   4     1009.46     1084.94     86.99 o 
 -28   0   4        9.33        8.04     12.62 o 
 -26   0   4      339.13      193.43     40.36 o 
 -24   0   4     6680.67     7455.72    230.35 o 
 -22   0   4     2890.70     2242.47    117.68 o 
 -20   0   4    35098.66    37092.67    549.93 o 
 -18   0   4     6886.40     6899.29    195.10 o 
 -16   0   4     1833.36     1503.04     81.74 o 
 -14   0   4     1078.16     1232.93     69.83 o 
 -12   0   4    19781.56    19941.09    312.82 o 
 -10   0   4    14711.97    14167.12    364.53 o 
  -8   0   4    76290.58    76351.08   1762.81 o 
  -6   0   4   118475.32   119964.63    895.60 o 
  -4   0   4    81782.99    76776.09    821.86 o 
  -2   0   4   531144.50   451990.84  13794.14 o 
   0   0   4      234.45      272.84     16.49 o 
   2   0   4     1079.26     1126.94     31.64 o 
   4   0   4    87302.70    86964.33   2304.37 o 
   6   0   4      166.44      105.71     25.07 o 
   8   0   4    13043.64    13615.69    154.26 o 
  10   0   4    64054.74    64880.88   1507.43 o 
  12   0   4      329.81      349.46     23.18 o 
  14   0   4     1598.97     1756.55     53.68 o 
  16   0   4     5493.79     5397.92    105.11 o 
  18   0   4    10895.92    11828.69    171.42 o 
  20   0   4     4689.77     5324.58    125.35 o 
  22   0   4     2414.48     2401.65    171.74 o 
  24   0   4    19824.11    18521.83   1363.71 o 
  26   0   4     2020.72     1830.83     82.19 o 
  28   0   4        0.94       32.58     22.83 o 
  30   0   4      113.04      105.25     34.13 o 
  32   0   4      980.40      948.32    122.35 o 
  34   0   4      506.89      558.46     76.72 o 
  36   0   4     1576.76     1640.54    167.26 o 
 -39   1   4       24.45       41.69     11.11 o 
 -37   1   4      119.20       90.46     13.02 o 
 -35   1   4      210.14      188.40     18.26 o 
 -33   1   4       62.06       46.63     10.87 o 
 -31   1   4      742.02      760.29     50.04 o 
 -29   1   4      112.49      118.06     23.39 o 
 -27   1   4      365.74      262.17     27.62 o 
 -25   1   4     1831.92     2226.28     86.39 o 
 -23   1   4      148.42      129.58     22.25 o 
 -21   1   4     1607.57     1579.91     67.13 o 
 -19   1   4     3712.57     3998.03     65.29 o 
 -17   1   4     1077.51      937.86     28.64 o 
 -15   1   4      904.10     1115.04     36.68 o 
 -13   1   4      119.10      140.63     12.25 o 
 -11   1   4     4297.60     3677.30     68.47 o 
  -9   1   4    57241.31    58124.82    386.77 o 
  -7   1   4     1839.78     1723.58     37.29 o 
  -5   1   4    14869.23    14080.18    107.70 o 
  -3   1   4     3953.13     3131.88     43.16 o 
  -1   1   4     5759.50     5935.37     62.53 o 
   1   1   4    27386.95    26603.71    209.03 o 
   3   1   4     6891.64     7100.55     79.94 o 
   5   1   4     4133.41     4072.43     70.13 o 
   7   1   4        2.41        2.76      3.16 o 
   9   1   4     2212.22     2042.40     44.34 o 
  11   1   4     4315.50     4012.84     71.46 o 
  13   1   4    13948.79    13092.68    123.18 o 
  15   1   4       15.17       21.28      5.15 o 
  17   1   4     1306.48     1419.95     39.38 o 
  19   1   4     3796.89     3808.05     75.95 o 
  21   1   4      289.04      183.49     14.15 o 
  23   1   4       47.24       91.35     14.35 o 
  25   1   4      112.22       74.67     22.06 o 
  27   1   4      388.80      429.08     30.88 o 
  29   1   4      121.31      101.55     41.12 o 
  31   1   4      345.24      318.32     39.89 o 
  33   1   4       26.63       25.04     14.27 o 
  35   1   4       52.52       16.34     19.67 o 
  37   1   4       90.40      106.72     55.59 o 
 -38   2   4       58.88       47.51     10.56 o 
 -36   2   4       91.63      105.78     60.13 o 
 -34   2   4       23.87       39.90     12.89 o 
 -32   2   4       47.88       24.69     15.01 o 
 -30   2   4      207.03      158.14     20.55 o 
 -28   2   4       19.76       49.59     10.26 o 
 -26   2   4     1587.45     1682.29     92.01 o 
 -24   2   4     2567.20     2235.53     86.01 o 
 -22   2   4     3234.83     3329.75    102.28 o 
 -20   2   4     3382.64     3195.65     66.04 o 
 -18   2   4     5987.77     4956.60     95.11 o 
 -16   2   4      173.24       92.67     10.92 o 
 -14   2   4     1760.69     1877.24     51.95 o 
 -12   2   4      705.40      515.78     24.80 o 
 -10   2   4      138.56      117.99     12.12 o 
  -8   2   4     3988.17     3692.46     60.16 o 
  -6   2   4    10224.85    10182.65     79.01 o 
  -4   2   4    19395.43    19174.06    136.40 o 
  -2   2   4     5428.83     5652.77     63.82 o 
   0   2   4    14560.29    13633.77    144.72 o 
   2   2   4    21592.93    21057.23    193.52 o 
   4   2   4      140.25      103.60      9.99 o 
   6   2   4       46.62      103.82     10.90 o 
   8   2   4     1412.84     1350.13     40.50 o 
  10   2   4     4058.46     3577.17     66.43 o 
  12   2   4     4673.49     4561.46     81.38 o 
  14   2   4     1220.21     1421.43     43.75 o 
  16   2   4     1521.17     1244.42     43.44 o 
  18   2   4     1473.16     1425.93     47.80 o 
  20   2   4      618.51      500.75     26.45 o 
  22   2   4     1185.04     1181.87     44.84 o 
  24   2   4     1085.60     1195.14     46.68 o 
  26   2   4      109.39      122.55     18.19 o 
  28   2   4        2.59       17.54     12.03 o 
  30   2   4       70.83       54.04     12.63 o 
  32   2   4      343.99      271.12     33.44 o 
  34   2   4      429.04      402.33     65.27 o 
  36   2   4       23.53       60.60     43.66 o 
 -39   3   4       16.71       12.89     13.50 o 
 -37   3   4        3.38       20.91     12.81 o 
 -35   3   4       36.06       18.19     10.69 o 
 -33   3   4       19.33       30.46     17.22 o 
 -31   3   4       60.85       40.88     17.32 o 
 -29   3   4        0.81        7.20      9.05 o 
 -27   3   4       59.68       61.77     11.98 o 
 -25   3   4        5.53        0.00      6.68 o 
 -23   3   4     1455.86     1503.97     68.16 o 
 -21   3   4     2186.62     2618.72     84.53 o 
 -19   3   4      470.04      691.72     36.29 o 
 -17   3   4     1031.60      973.24     40.59 o 
 -15   3   4      173.39      306.89     21.29 o 
 -13   3   4     2448.41     2175.38     46.80 o 
 -11   3   4     2521.10     2501.91     56.80 o 
  -9   3   4       76.54       96.11     10.57 o 
  -7   3   4       89.00       69.78      6.82 o 
  -5   3   4     2542.94     2882.74     40.02 o 
  -3   3   4      774.70      804.77     23.05 o 
  -1   3   4       73.35       92.40      7.88 o 
   1   3   4       34.39       31.16      4.92 o 
   3   3   4     7581.91     7673.00    119.75 o 
   5   3   4     3355.74     3300.03     67.53 o 
   7   3   4     3571.72     3213.97     63.69 o 
   9   3   4     2895.74     2607.43     59.44 o 
  11   3   4     5110.52     5784.02     91.79 o 
  13   3   4      736.28      673.91     33.86 o 
  15   3   4     9692.87     9610.40    134.67 o 
  17   3   4      237.11      286.89     21.06 o 
  19   3   4     1255.22     1226.14     45.49 o 
  21   3   4       76.25       94.04     12.59 o 
  23   3   4     1194.28      856.04     50.48 o 
  25   3   4      224.55      320.69     30.85 o 
  27   3   4        5.93        6.40      8.47 o 
  29   3   4      182.46      228.77     38.51 o 
  31   3   4       24.61       39.15     37.51 o 
  33   3   4       21.69       31.68     14.07 o 
  35   3   4       52.44       62.91     15.31 o 
 -38   4   4        5.04       31.40     16.44 o 
 -36   4   4        7.80       21.34     15.13 o 
 -34   4   4        4.99        0.00     13.93 o 
 -32   4   4        0.02        6.28     12.12 o 
 -30   4   4       57.72      125.29     23.82 o 
 -28   4   4      497.10      385.84     33.71 o 
 -26   4   4      849.63      799.98     49.70 o 
 -24   4   4      544.51      412.91     32.02 o 
 -22   4   4     6598.89     6471.13    142.26 o 
 -20   4   4     1226.07     1379.62     54.50 o 
 -18   4   4       30.01       18.40      6.68 o 
 -16   4   4     1108.67     1203.19     50.40 o 
 -14   4   4     6197.30     6102.15    105.31 o 
 -12   4   4     1108.08     1234.42     38.25 o 
 -10   4   4      210.92      156.58     11.55 o 
  -8   4   4       93.44      170.11     11.37 o 
  -6   4   4    16684.19    16634.46    164.18 o 
  -4   4   4     1458.02     1839.69     38.75 o 
  -2   4   4      922.37      875.58     27.18 o 
   0   4   4      211.15      150.66     11.38 o 
   2   4   4     5656.20     5668.54     90.15 o 
   4   4   4     1237.30     1108.35     39.57 o 
   6   4   4     3515.60     2990.08     78.85 o 
   8   4   4     5535.53     6069.01     95.71 o 
  10   4   4      213.49       69.06     10.22 o 
  12   4   4     1277.39     1708.44     50.78 o 
  14   4   4     3154.90     2641.14     65.00 o 
  16   4   4      713.97      910.54     38.66 o 
  18   4   4      971.73      819.95     38.03 o 
  20   4   4      443.72      561.17     31.02 o 
  22   4   4      274.61      331.26     22.28 o 
  24   4   4        7.64       23.01      8.67 o 
  26   4   4      318.55      312.31     30.03 o 
  28   4   4      753.88      944.09     56.39 o 
  30   4   4      152.03      107.67     27.64 o 
  32   4   4       19.35       48.18     23.66 o 
  34   4   4        2.95       27.02     21.12 o 
 -37   5   4       62.29       26.32     20.20 o 
 -35   5   4      124.91      133.31     18.42 o 
 -33   5   4        7.38       37.16     14.76 o 
 -31   5   4      225.49      169.85     31.44 o 
 -29   5   4      180.82      172.44     36.54 o 
 -27   5   4       18.95        0.00     19.61 o 
 -25   5   4      256.98      294.32     45.76 o 
 -23   5   4      405.32      352.80     43.27 o 
 -21   5   4      992.92     1020.29     68.17 o 
 -19   5   4     3102.08     3207.41    152.58 o 
 -17   5   4     5647.73     5586.40     98.63 o 
 -15   5   4      497.70      428.64     22.38 o 
 -13   5   4      348.79      270.80     17.57 o 
 -11   5   4       19.97       12.26      6.51 o 
  -9   5   4      416.79      349.66     27.54 o 
  -7   5   4     3671.33     3726.49     92.56 o 
  -5   5   4      260.51      479.71     30.23 o 
  -3   5   4     2040.70     1806.03     41.36 o 
  -1   5   4     7077.50     6824.02     98.67 o 
   1   5   4     6987.93     6293.45    107.75 o 
   3   5   4       15.39        0.00      4.76 o 
   5   5   4     7855.81     6831.03    124.11 o 
   7   5   4     1451.41     1784.06     63.86 o 
   9   5   4     7027.31     6785.15    118.32 o 
  11   5   4    13188.78    12524.66    157.32 o 
  13   5   4      274.08      191.68     19.09 o 
  15   5   4     1041.90     1024.89     42.68 o 
  17   5   4     2140.73     2092.77     63.79 o 
  19   5   4      187.71      241.21     28.12 o 
  21   5   4       69.23       74.62     11.42 o 
  23   5   4       78.31       86.60     12.62 o 
  25   5   4      106.24      201.57     21.32 o 
  27   5   4     1597.05     1601.40     73.24 o 
  29   5   4      225.76      273.84     23.26 o 
  31   5   4        0.07       39.32     15.00 o 
  33   5   4      173.50      203.44     32.26 o 
 -36   6   4       16.51        0.00    101.85 o 
 -34   6   4        4.27       10.03     41.31 o 
 -32   6   4        0.01        1.34     14.93 o 
 -30   6   4      131.76      122.31     19.84 o 
 -28   6   4       17.73       13.53     12.16 o 
 -26   6   4      282.05      244.20     36.54 o 
 -24   6   4      508.02      427.52     53.72 o 
 -22   6   4      758.07      579.63     82.11 o 
 -20   6   4     6417.20     6505.47    182.21 o 
 -18   6   4      315.75      455.55     37.89 o 
 -16   6   4      434.86      467.82     40.70 o 
 -14   6   4     4561.25     4756.60    116.64 o 
 -12   6   4      160.56      155.75     21.66 o 
 -10   6   4        4.32       24.54      9.09 o 
  -8   6   4     2036.98     1878.24     72.73 o 
  -6   6   4     2567.49     2745.40     84.67 o 
  -4   6   4     3386.26     3164.86    118.87 o 
  -2   6   4      862.56      635.79     26.57 o 
   0   6   4      551.68      584.44     27.32 o 
   2   6   4      320.85      411.51     22.57 o 
   4   6   4     8952.30     8873.34    171.33 o 
   6   6   4      356.04      196.83     21.99 o 
   8   6   4     6333.45     5955.29    112.41 o 
  10   6   4       10.74        4.05      5.39 o 
  12   6   4      482.72      479.71     28.05 o 
  14   6   4     3458.69     3482.30     83.71 o 
  16   6   4      542.67      421.68     28.12 o 
  18   6   4     1917.39     2162.91     66.65 o 
  20   6   4       96.72      212.98     19.74 o 
  22   6   4      459.81      502.45     32.14 o 
  24   6   4      705.93      827.73     45.21 o 
  26   6   4       11.35       18.01     11.90 o 
  28   6   4      127.66      129.06     15.57 o 
  30   6   4        0.28        3.62     14.30 o 
  32   6   4       33.46       55.41     26.72 o 
 -33   7   4        5.56       32.71     17.51 o 
 -31   7   4        0.62       31.64     15.16 o 
 -29   7   4      237.41      146.68     39.66 o 
 -27   7   4      429.43      489.45     57.48 o 
 -25   7   4      563.00      420.89     39.19 o 
 -23   7   4      648.93      577.72     50.94 o 
 -21   7   4     1293.98     1469.48     84.80 o 
 -19   7   4     3941.05     4094.16    147.86 o 
 -17   7   4       84.87       99.33     17.70 o 
 -15   7   4     4267.00     4593.92    121.80 o 
 -13   7   4     1699.43     1799.50     72.37 o 
 -11   7   4        7.69        3.78     10.46 o 
  -9   7   4     1808.80     1933.49     75.27 o 
  -7   7   4      264.96      243.71     31.53 o 
  -5   7   4        5.04        0.00      5.51 o 
  -3   7   4      719.72      553.48     37.42 o 
  -1   7   4     6403.83     6273.05    129.91 o 
   1   7   4      274.98      287.32     26.10 o 
   3   7   4     9165.76     8607.66    128.32 o 
   5   7   4     1965.66     2000.79     63.15 o 
   7   7   4      801.11      764.44     36.98 o 
   9   7   4     9269.40     8769.31    146.34 o 
  11   7   4     1222.49     1234.43     52.60 o 
  13   7   4     6311.46     6470.87    119.78 o 
  15   7   4      374.92      381.21     24.74 o 
  17   7   4       50.34       62.39     11.02 o 
  19   7   4     1705.91     1860.34     79.42 o 
  21   7   4      654.85      710.43     42.41 o 
  23   7   4      150.51      199.55     24.16 o 
  25   7   4       74.73       95.18     12.49 o 
  27   7   4      365.43      355.74     31.59 o 
  29   7   4       27.94       46.53     14.91 o 
  31   7   4      282.19      388.43     86.91 o 
 -32   8   4       28.52       23.43     36.19 o 
 -30   8   4       17.99       43.74     15.16 o 
 -28   8   4       62.61        7.59     28.32 o 
 -26   8   4       17.84        4.58     11.48 o 
 -24   8   4       55.50       27.29     14.54 o 
 -22   8   4      140.55      134.86     26.23 o 
 -20   8   4       20.11       10.74     14.10 o 
 -18   8   4      145.81      268.56     34.88 o 
 -16   8   4      971.45      885.71     51.41 o 
 -14   8   4       19.81       42.34     10.12 o 
 -12   8   4      673.76      754.83     50.44 o 
 -10   8   4      214.04      232.58     28.12 o 
  -8   8   4      350.33      396.72     50.68 o 
  -6   8   4       94.78      165.38     20.49 o 
  -4   8   4      652.58      794.55     47.84 o 
  -2   8   4     2250.99     2278.44     83.89 o 
   0   8   4      246.86      349.40     46.33 o 
   2   8   4      864.20      948.06     48.44 o 
   4   8   4       11.27       40.44     12.33 o 
   6   8   4     3155.43     2854.08    103.08 o 
   8   8   4      676.73      685.39     50.41 o 
  10   8   4     1222.59     1137.42     58.01 o 
  12   8   4      489.54      488.39     35.63 o 
  14   8   4      425.09      551.36     46.24 o 
  16   8   4       85.31       83.74     14.57 o 
  18   8   4      381.15      380.62     31.40 o 
  20   8   4      242.18      320.85     26.15 o 
  22   8   4      125.70      147.71     12.83 o 
  24   8   4       11.41       43.70     17.57 o 
  26   8   4      154.98      121.85     19.58 o 
  28   8   4       14.60       62.45     70.98 o 
 -29   9   4       64.96       59.55     16.63 o 
 -27   9   4      140.42      170.95     22.77 o 
 -25   9   4      324.03      310.55     30.99 o 
 -23   9   4      843.92      722.09     58.24 o 
 -21   9   4      986.43      577.29     62.21 o 
 -19   9   4      489.08      468.07     43.62 o 
 -17   9   4     1087.85     1084.42     73.74 o 
 -15   9   4     1525.85     1332.75     67.46 o 
 -13   9   4      181.61      230.41     25.37 o 
 -11   9   4       23.56       62.59      9.78 o 
  -9   9   4       75.52        3.70      8.01 o 
  -7   9   4      638.23      466.18     41.03 o 
  -5   9   4     1713.36     1483.47     70.97 o 
  -3   9   4      284.42      333.05     49.21 o 
  -1   9   4       90.53       49.76     12.92 o 
   1   9   4       13.43       10.47     14.46 o 
   3   9   4        0.11       35.33     25.31 o 
   5   9   4      543.07      647.71     79.98 o 
   7   9   4     1260.53     1283.26     97.93 o 
   9   9   4     1791.23     1913.74    100.03 o 
  11   9   4     2575.69     2565.04    103.24 o 
  13   9   4     1046.46     1004.99     61.56 o 
  15   9   4       13.44       36.25     10.60 o 
  17   9   4       34.47       35.99      8.41 o 
  19   9   4       70.79      109.65     17.72 o 
  21   9   4      154.26      126.21     18.36 o 
  23   9   4       29.19       10.82     11.89 o 
  25   9   4        7.83        2.14     11.08 o 
  27   9   4       49.87       67.44     18.14 o 
 -26  10   4        1.46        3.16     13.39 o 
 -24  10   4       63.11      156.94     33.25 o 
 -22  10   4        1.05        6.52     11.88 o 
 -20  10   4      297.82      281.14     29.70 o 
 -18  10   4      198.13      125.82     18.11 o 
 -16  10   4        0.43       39.97     15.48 o 
 -14  10   4        0.08       90.58     12.85 o 
 -12  10   4       33.63       78.51     19.93 o 
 -10  10   4     1708.78     1729.33     97.96 o 
  -8  10   4       42.13        4.14     12.94 o 
  -6  10   4        0.28       11.34     16.51 o 
  -4  10   4        9.23       10.92     11.12 o 
  -2  10   4     2893.67     2847.22    130.25 o 
   0  10   4      565.76      513.57     75.94 o 
   2  10   4       26.32        7.41     16.66 o 
   4  10   4      119.22      110.09     53.37 o 
   6  10   4      835.09      874.60     82.86 o 
   8  10   4      960.51     1015.45     86.02 o 
  10  10   4       37.19       40.40     10.75 o 
  12  10   4       25.07       25.72     10.59 o 
  14  10   4      165.78      244.47     34.85 o 
  16  10   4      256.05      259.71     21.67 o 
  18  10   4       64.59      132.82     21.20 o 
  20  10   4        7.58       21.95     27.14 o 
  22  10   4        3.90       19.68     15.12 o 
  24  10   4        2.02       10.21     14.46 o 
 -23  11   4      148.80      118.38     15.13 o 
 -21  11   4      439.98      235.84     61.38 o 
 -19  11   4      141.03      130.47     39.34 o 
 -17  11   4      202.81      192.86     44.66 o 
 -15  11   4       36.15       46.61     37.79 o 
 -13  11   4       22.59       17.00     15.76 o 
 -11  11   4        6.62       58.26     15.85 o 
  -9  11   4      116.65      105.35     15.85 o 
  -7  11   4      472.12      442.32     42.98 o 
  -5  11   4       16.24       25.46     23.08 o 
  -3  11   4       54.90       22.56     15.61 o 
  -1  11   4      489.96      502.37     49.55 o 
   1  11   4      180.92      281.12     40.76 o 
   3  11   4       24.77       22.85     33.82 o 
   5  11   4      393.02      489.65     67.71 o 
   7  11   4        2.56        9.99     30.11 o 
   9  11   4        4.03        0.41     11.77 o 
  11  11   4      388.22      386.99     35.80 o 
  13  11   4      116.54      221.72     23.45 o 
  15  11   4      106.64      107.20     20.99 o 
  17  11   4       18.16       12.81     11.80 o 
  19  11   4      102.60       79.62     17.07 o 
  21  11   4        2.48        0.00     14.58 o 
 -18  12   4       23.77       62.88     18.97 o 
 -16  12   4       87.97      114.57     18.54 o 
 -14  12   4      107.48       30.17     27.01 o 
 -12  12   4       39.55       70.82     13.37 o 
 -10  12   4       38.63       41.73     13.21 o 
  -8  12   4       85.65       30.22     25.16 o 
  -6  12   4       28.38        0.00     12.80 o 
  -4  12   4      235.17      242.09     28.23 o 
  -2  12   4       41.17       36.97     12.89 o 
   0  12   4       88.77      103.12     19.75 o 
   2  12   4       12.39        0.00     16.01 o 
   4  12   4        0.28       16.37     17.27 o 
   6  12   4      131.89      120.11     23.24 o 
   8  12   4       78.51       69.89     26.73 o 
  10  12   4       51.47       30.93     16.49 o 
  12  12   4      112.06      115.33     20.80 o 
  14  12   4       44.44       60.97     16.53 o 
  16  12   4        1.74        0.00     17.99 o 
 -11  13   4        0.01        5.75     25.54 o 
  -9  13   4        4.92       26.87     14.11 o 
  -7  13   4      106.21      152.13     26.58 o 
  -5  13   4       22.01       28.88     14.17 o 
  -3  13   4        6.42       55.99     14.23 o 
  -1  13   4       80.21       89.04     17.75 o 
   1  13   4       10.70       58.36     16.74 o 
   3  13   4      192.37      224.22     46.50 o 
   5  13   4      120.91      146.38     22.24 o 
   7  13   4       86.75      118.87     23.06 o 
   9  13   4       49.70       14.79     20.61 o 
 -39   1   5      396.00      403.66     26.33 o 
 -37   1   5      142.55      134.45     15.93 o 
 -35   1   5      542.55      491.69     39.41 o 
 -33   1   5       57.43       58.45     10.05 o 
 -31   1   5        7.53        9.85      8.61 o 
 -29   1   5       41.22       52.36     13.89 o 
 -27   1   5      562.48      743.33     48.49 o 
 -25   1   5      284.45      306.68     34.54 o 
 -23   1   5      199.91      219.00     30.90 o 
 -21   1   5      416.22      432.52     34.40 o 
 -19   1   5     4155.42     3931.50     76.53 o 
 -17   1   5      264.73      451.00     24.84 o 
 -15   1   5    18140.12    17634.44    188.99 o 
 -13   1   5     2054.48     2037.41     54.37 o 
 -11   1   5     2914.81     2550.57     57.09 o 
  -9   1   5    12415.05    12669.94    137.77 o 
  -7   1   5     1764.29     1966.50     30.02 o 
  -5   1   5    10202.71    10011.55     80.89 o 
  -3   1   5     1774.01     1722.23     33.99 o 
  -1   1   5     3153.80     2968.16     46.05 o 
   1   1   5     1165.41     1047.20     29.84 o 
   3   1   5     2122.67     2269.78     41.09 o 
   5   1   5     1539.40     1571.28     45.02 o 
   7   1   5     2699.84     2641.66     51.68 o 
   9   1   5     3815.06     3773.45     63.34 o 
  11   1   5      159.36      108.58     11.18 o 
  13   1   5        9.90        0.00      4.16 o 
  15   1   5     7260.44     8152.49    113.69 o 
  17   1   5     7532.92     7124.84     98.71 o 
  19   1   5     1255.25     1310.28     48.12 o 
  21   1   5     5952.70     6339.73    116.58 o 
  23   1   5      187.35      274.56     23.45 o 
  25   1   5       70.01       53.25     12.75 o 
  27   1   5      793.22      782.12     44.09 o 
  29   1   5      774.26      811.60     78.10 o 
  31   1   5      450.08      418.67     49.70 o 
  33   1   5      104.62       69.74     21.99 o 
  35   1   5      413.63      354.76     61.38 o 
 -38   2   5       16.99       53.84     22.55 o 
 -36   2   5       36.17       50.08     12.50 o 
 -34   2   5       72.94      104.41     19.68 o 
 -32   2   5      653.03      649.35     46.02 o 
 -30   2   5      211.51      216.47     30.33 o 
 -28   2   5      685.40      692.69     46.69 o 
 -26   2   5      780.78      806.43     51.04 o 
 -24   2   5     1713.17     2048.82     82.48 o 
 -22   2   5       37.44       36.25      9.16 o 
 -20   2   5      360.41      378.96     23.83 o 
 -18   2   5      754.73      750.37     34.41 o 
 -16   2   5     5698.46     5651.03     99.63 o 
 -14   2   5       22.03       22.86      6.99 o 
 -12   2   5       55.13       15.63      5.43 o 
 -10   2   5      333.92      396.39     16.94 o 
  -8   2   5       87.73       27.33      4.65 o 
  -6   2   5       43.68       74.10      5.26 o 
  -4   2   5     5066.39     4746.47     57.93 o 
  -2   2   5     5881.87     5590.24     96.26 o 
   0   2   5     4339.68     4386.09     66.29 o 
   2   2   5      145.53      142.54     10.80 o 
   4   2   5     3323.98     3477.49     54.66 o 
   6   2   5      110.81      177.01     14.02 o 
   8   2   5     5795.91     5903.19     87.14 o 
  10   2   5      647.42      645.02     27.11 o 
  12   2   5      439.69      633.71     28.30 o 
  14   2   5      114.31      188.95     17.70 o 
  16   2   5     3181.12     2944.54     68.54 o 
  18   2   5      110.45      122.17     14.53 o 
  20   2   5      906.73     1038.72     51.15 o 
  22   2   5     1925.12     1945.63     68.19 o 
  24   2   5     1287.79     1159.33     53.91 o 
  26   2   5      978.58     1071.54     44.85 o 
  28   2   5        0.16       26.36     11.56 o 
  30   2   5      265.55      106.02     27.57 o 
  32   2   5       19.10       19.49     25.68 o 
  34   2   5      231.40      193.85     27.70 o 
  36   2   5       45.18       64.23     40.89 o 
 -39   3   5        0.10        0.00     13.07 o 
 -37   3   5      272.60      297.72     47.06 o 
 -35   3   5       23.67        0.93     21.07 o 
 -33   3   5       13.85       27.00     13.09 o 
 -31   3   5      308.71      284.59     33.06 o 
 -29   3   5      863.19      891.63     54.85 o 
 -27   3   5      240.36      238.70     31.88 o 
 -25   3   5       47.96       29.78      8.26 o 
 -23   3   5        0.50        0.00      6.88 o 
 -21   3   5      277.62      188.49     18.78 o 
 -19   3   5     5700.27     5721.08    110.15 o 
 -17   3   5      746.38      819.45     37.68 o 
 -15   3   5     7924.95     7237.36    117.15 o 
 -13   3   5     5084.62     5036.06     68.52 o 
 -11   3   5     2423.80     2520.62     48.50 o 
  -9   3   5      973.33     1434.59     34.86 o 
  -7   3   5     1459.03     1946.04     35.43 o 
  -5   3   5      408.35      601.39     20.75 o 
  -3   3   5      689.41      840.85     25.46 o 
  -1   3   5     1019.66     1182.70     33.77 o 
   1   3   5    12095.71    11843.53    124.85 o 
   3   3   5     4272.74     3462.25     64.10 o 
   5   3   5     5772.86     5649.88     88.05 o 
   7   3   5       55.07       70.72     11.71 o 
   9   3   5    18801.77    17558.51    172.16 o 
  11   3   5     2081.75     1974.63     53.66 o 
  13   3   5     4626.21     4042.28     86.24 o 
  15   3   5      998.90     1038.46     40.32 o 
  17   3   5      337.28      338.17     23.94 o 
  19   3   5     4616.67     4538.09     94.42 o 
  21   3   5      493.89      482.31     31.14 o 
  23   3   5      960.31     1016.53     48.85 o 
  25   3   5     1535.14     1489.09     61.42 o 
  27   3   5       73.41       54.60     10.98 o 
  29   3   5       41.19       69.32     14.90 o 
  31   3   5        3.54        0.00     12.83 o 
  33   3   5        0.20       56.92     24.30 o 
  35   3   5        3.03        0.00     15.98 o 
 -38   4   5       53.36       95.31     19.09 o 
 -36   4   5       10.43       16.33     18.78 o 
 -34   4   5       29.20       21.47     14.92 o 
 -32   4   5      232.46      209.02     32.41 o 
 -30   4   5      125.01      126.33     20.85 o 
 -28   4   5      246.48      338.39     42.91 o 
 -26   4   5      304.96      301.69     29.46 o 
 -24   4   5      204.59      189.50     24.47 o 
 -22   4   5      143.60       87.58     14.47 o 
 -20   4   5     2205.64     2224.29     68.51 o 
 -18   4   5     4796.42     4838.67    101.78 o 
 -16   4   5     2648.49     2797.41     62.88 o 
 -14   4   5     4351.08     4153.98     85.70 o 
 -12   4   5      877.75      750.70     29.75 o 
 -10   4   5     9192.38     9333.11    106.34 o 
  -8   4   5      323.04      394.32     18.04 o 
  -6   4   5       44.79       63.88      5.11 o 
  -4   4   5     3525.75     4358.33     67.78 o 
  -2   4   5    16633.15    16855.67    145.79 o 
   0   4   5      323.00      375.66     19.29 o 
   2   4   5      325.52      405.22     22.95 o 
   4   4   5     6090.58     4825.15     98.99 o 
   6   4   5     9733.87     8910.81    232.97 o 
   8   4   5     7408.60     6300.55    102.55 o 
  10   4   5     1626.90     1587.15     47.18 o 
  12   4   5     1258.54     1393.53     44.17 o 
  14   4   5     3111.91     2689.75     66.44 o 
  16   4   5     2189.30     1968.38     64.43 o 
  18   4   5     1789.20     1726.95     58.03 o 
  20   4   5      112.56      112.80     12.12 o 
  22   4   5        3.72        0.00      7.28 o 
  24   4   5     1578.51     1625.63     70.50 o 
  26   4   5      378.08      435.74     41.63 o 
  28   4   5      110.28      131.07     20.72 o 
  30   4   5        1.95       16.15     21.86 o 
  32   4   5      179.71      142.69     18.46 o 
  34   4   5        3.38        9.75     44.25 o 
 -37   5   5       56.17       49.36     36.03 o 
 -35   5   5        1.91       31.74     15.43 o 
 -33   5   5      176.32      105.22     28.63 o 
 -31   5   5       55.36      131.96     23.88 o 
 -29   5   5      177.69       85.80     21.76 o 
 -27   5   5       92.98       49.64     12.75 o 
 -25   5   5       32.42       65.32     20.77 o 
 -23   5   5       34.69       73.92     14.74 o 
 -21   5   5      177.71      222.22     36.54 o 
 -19   5   5       32.88       12.38      8.60 o 
 -17   5   5     5773.91     5205.05    341.32 o 
 -15   5   5     1664.75     1979.35     54.79 o 
 -13   5   5     2097.99     2064.45     54.06 o 
 -11   5   5      234.11      228.94     15.21 o 
  -9   5   5      439.32      324.13     25.27 o 
  -7   5   5      822.52     1265.82     52.83 o 
  -5   5   5     3306.71     3674.53     50.48 o 
  -3   5   5       24.71       14.03      5.04 o 
  -1   5   5     4132.49     3938.42     66.29 o 
   1   5   5     6719.05     7377.96    104.44 o 
   3   5   5     3414.92     3450.45     77.17 o 
   5   5   5     7089.29     7064.43    118.20 o 
   7   5   5      679.29      721.63     40.77 o 
   9   5   5      125.25      182.79     19.73 o 
  11   5   5     2417.08     2403.84     66.86 o 
  13   5   5     2057.81     2073.65     61.91 o 
  15   5   5     9920.76    10619.86    142.76 o 
  17   5   5      342.51      397.68     21.47 o 
  19   5   5      448.66      325.29     22.88 o 
  21   5   5      936.45      931.16     42.28 o 
  23   5   5       51.98       15.05      8.14 o 
  25   5   5        0.52       29.97     11.00 o 
  27   5   5      680.38      690.01     47.16 o 
  29   5   5       21.24        0.00     14.06 o 
  31   5   5       88.84       91.98     12.50 o 
  33   5   5       37.14       80.78     26.76 o 
 -36   6   5        4.56        0.00     22.42 o 
 -34   6   5       45.96       56.64     32.76 o 
 -32   6   5       31.68       14.77     20.33 o 
 -30   6   5       77.17       21.33     40.77 o 
 -28   6   5      382.64      366.04     50.38 o 
 -24   6   5      217.11      219.17     33.08 o 
 -22   6   5        2.15        0.00      8.95 o 
 -20   6   5        3.00       12.94     10.94 o 
 -18   6   5     1526.54     1804.51     89.45 o 
 -16   6   5      530.25      630.88     38.57 o 
 -14   6   5      956.71     1027.48     50.29 o 
 -12   6   5     4436.11     4987.30    120.25 o 
 -10   6   5        6.01        5.49      6.39 o 
  -8   6   5      195.43      125.01     16.86 o 
  -6   6   5      945.19     1176.40     54.46 o 
  -4   6   5     1029.91     1116.85     46.54 o 
  -2   6   5      181.67      229.69     15.57 o 
   0   6   5       32.42       22.40      5.86 o 
   2   6   5        7.81        9.25      6.42 o 
   4   6   5      108.55      126.19     14.49 o 
   6   6   5     3250.97     3203.55     80.94 o 
   8   6   5     1047.20      800.31     39.64 o 
  10   6   5     2763.24     2671.24     98.31 o 
  12   6   5      979.59      987.72     42.51 o 
  14   6   5      504.25      440.20     26.49 o 
  16   6   5      873.81     1064.03     45.25 o 
  18   6   5      115.32      106.91     14.43 o 
  20   6   5        6.43        0.00      9.08 o 
  22   6   5        2.81        0.00     13.06 o 
  24   6   5      269.59      394.38     28.24 o 
  26   6   5       23.07        0.00     10.65 o 
  28   6   5       49.93       78.95     15.51 o 
  30   6   5       11.69        5.22     17.68 o 
  32   6   5      193.44      183.49     27.47 o 
 -33   7   5        1.60        0.00     15.73 o 
 -31   7   5      178.34      178.28     21.56 o 
 -29   7   5      117.56       74.18     28.96 o 
 -27   7   5       77.75      102.80     50.49 o 
 -25   7   5      109.29       90.62     36.00 o 
 -23   7   5       30.28        0.00     10.43 o 
 -21   7   5      767.97      978.71     67.46 o 
 -19   7   5      784.34      879.64     63.58 o 
 -17   7   5      304.66      355.17     35.49 o 
 -15   7   5      159.05      124.82     25.27 o 
 -13   7   5     1722.69     1765.58     73.14 o 
 -11   7   5     1068.89      966.65     52.03 o 
  -9   7   5        6.00       12.18      7.80 o 
  -7   7   5     2241.58     2090.50     78.84 o 
  -5   7   5     3893.73     3807.27    108.09 o 
  -3   7   5      845.20      840.13     46.52 o 
  -1   7   5      428.81      340.24     30.10 o 
   1   7   5       18.20        7.46      5.84 o 
   3   7   5     2616.30     2310.33     59.57 o 
   5   7   5       34.20       26.80      6.24 o 
   7   7   5      722.44      826.32     39.98 o 
   9   7   5     1239.08     1286.65     54.04 o 
  11   7   5     3341.92     3192.93     92.85 o 
  13   7   5     1061.84      947.38     42.08 o 
  15   7   5      318.69      287.23     23.82 o 
  17   7   5      429.26      458.46     36.45 o 
  19   7   5       83.89      104.14     13.68 o 
  21   7   5      371.60      462.20     35.83 o 
  23   7   5       15.80       16.63     15.02 o 
  25   7   5      529.00      456.48     58.72 o 
  27   7   5        7.26        9.77     20.48 o 
  29   7   5      101.01      120.21     33.01 o 
 -32   8   5       15.74        3.84     16.38 o 
 -30   8   5      151.21      122.61     17.71 o 
 -28   8   5       71.14       59.42     18.42 o 
 -26   8   5      371.98      465.83     54.38 o 
 -24   8   5        0.02       23.17     10.76 o 
 -22   8   5      158.92      173.03     31.26 o 
 -20   8   5      337.50      377.23     43.12 o 
 -18   8   5      792.27      675.00     53.95 o 
 -16   8   5     2867.17     3529.40    138.71 o 
 -14   8   5      323.10      332.26     32.92 o 
 -12   8   5     2281.90     2451.19     91.65 o 
 -10   8   5     1402.64     1495.71     69.35 o 
  -8   8   5     3278.54     3405.71    108.52 o 
  -6   8   5     1994.71     1796.91     91.59 o 
  -4   8   5      186.17      162.68     34.86 o 
  -2   8   5      914.33      901.29     53.49 o 
   0   8   5      239.55      206.28     22.56 o 
   2   8   5      751.34      688.97     40.20 o 
   4   8   5     1191.05     1084.75     47.35 o 
   6   8   5      994.07     1011.54     46.26 o 
   8   8   5      103.99      120.11     16.41 o 
  10   8   5      811.38      855.94     60.55 o 
  12   8   5      326.59      403.58     35.64 o 
  14   8   5      357.55      311.29     26.17 o 
  16   8   5      189.57      264.80     26.78 o 
  18   8   5       15.10       53.09     14.24 o 
  20   8   5     2333.96     2297.92     85.00 o 
  22   8   5      457.52      611.59     35.00 o 
  24   8   5       22.01       10.81     11.79 o 
  26   8   5       22.90        1.25     15.53 o 
  28   8   5       29.08       28.65     16.92 o 
 -29   9   5        1.85       23.05     15.50 o 
 -27   9   5        3.66        0.00     14.57 o 
 -25   9   5       92.39      126.81     19.02 o 
 -23   9   5        3.15       14.06     15.31 o 
 -21   9   5      454.52      367.99     35.87 o 
 -19   9   5      224.82      358.81     38.29 o 
 -17   9   5        9.80       18.09     17.81 o 
 -15   9   5      369.69      417.02     36.24 o 
 -13   9   5       17.81        0.00      7.63 o 
 -11   9   5      346.37      288.18     30.61 o 
  -9   9   5     1494.65     1425.32     73.24 o 
  -7   9   5       21.14       41.36     17.08 o 
  -5   9   5      308.37      406.74     45.68 o 
  -3   9   5      418.79      367.61     31.77 o 
  -1   9   5      924.36      831.02     63.34 o 
   1   9   5     1686.17     1796.31     97.53 o 
   3   9   5     1516.02     1406.85    104.42 o 
   5   9   5      338.23      294.89     44.91 o 
   7   9   5     3418.78     3043.39    130.44 o 
   9   9   5        3.76       15.07     17.75 o 
  11   9   5      379.55      366.95     36.22 o 
  13   9   5     1602.01     1584.51     79.53 o 
  15   9   5     1617.78     1719.93     82.93 o 
  17   9   5        4.81       44.31     19.45 o 
  19   9   5      116.44      161.40     17.91 o 
  21   9   5      257.14      337.14     21.56 o 
  23   9   5      131.62      118.15     15.71 o 
  25   9   5        0.38        0.83     15.90 o 
 -26  10   5       48.11       67.95     13.92 o 
 -24  10   5       26.11        6.69     12.66 o 
 -22  10   5       43.69       48.18     15.16 o 
 -20  10   5      512.64      460.07     41.07 o 
 -18  10   5       20.24       21.71     23.76 o 
 -16  10   5       68.75       56.38     13.23 o 
 -14  10   5     5092.87     5194.78    150.47 o 
 -12  10   5       17.56       20.08     10.14 o 
 -10  10   5       13.38        1.77      9.23 o 
  -8  10   5     1443.46     1350.80     98.33 o 
  -6  10   5      162.45      206.03     33.91 o 
  -4  10   5      831.75      889.39     67.81 o 
  -2  10   5        0.89       23.07     11.12 o 
   0  10   5      236.80      184.37     39.86 o 
   2  10   5        1.60        0.00     12.70 o 
   4  10   5      372.67      456.43     57.35 o 
   6  10   5        4.90        7.94     14.06 o 
   8  10   5     1026.20      823.51     65.00 o 
  10  10   5        0.42       30.28     20.63 o 
  12  10   5      516.29      405.93     33.42 o 
  14  10   5      115.26      146.64     24.49 o 
  16  10   5       52.81       52.57     11.27 o 
  18  10   5      463.07      503.03     36.09 o 
  20  10   5       45.16       66.46     14.13 o 
  22  10   5       14.54       21.40     15.74 o 
 -23  11   5        7.45        2.46     13.92 o 
 -21  11   5       74.68       53.15     32.71 o 
 -19  11   5       80.55       42.22     19.72 o 
 -17  11   5      142.08      122.97     32.37 o 
 -15  11   5        1.31        9.53     42.44 o 
 -13  11   5       41.69       34.00     19.02 o 
 -11  11   5       59.52       70.75     18.77 o 
  -9  11   5      112.91       94.08     21.51 o 
  -7  11   5      326.66      450.63     41.26 o 
  -5  11   5      491.02      468.52     55.07 o 
  -3  11   5        9.56       32.95     13.14 o 
  -1  11   5       14.66       16.57     13.97 o 
   1  11   5     2296.74     2224.70    116.67 o 
   3  11   5      300.50      394.93     59.04 o 
   5  11   5      371.50      527.74     51.94 o 
   7  11   5       21.39       51.26     18.27 o 
   9  11   5      151.70       85.02     18.32 o 
  11  11   5      129.74       77.14     15.05 o 
  13  11   5       58.39       68.03     14.05 o 
  15  11   5       14.94       25.27     13.22 o 
  17  11   5       19.28       32.75     13.28 o 
  19  11   5        3.76       19.76     19.17 o 
 -18  12   5      146.71      100.73     26.24 o 
 -16  12   5      149.14      241.48     57.36 o 
 -14  12   5        1.01        0.00     17.86 o 
 -12  12   5      177.11      250.20     38.46 o 
 -10  12   5      241.29      366.17     31.60 o 
  -8  12   5       19.78       44.05     14.11 o 
  -6  12   5        0.85       12.24     15.99 o 
  -4  12   5        3.68        0.00     13.34 o 
  -2  12   5       32.92      119.38     28.62 o 
   0  12   5       68.77       68.11     21.19 o 
   2  12   5      222.72      160.16     20.10 o 
   4  12   5       19.80        7.30     20.64 o 
   6  12   5      121.99      122.51     19.46 o 
   8  12   5        0.63       30.82     15.01 o 
  10  12   5       93.34      143.70     19.39 o 
  12  12   5      127.44      171.91     18.93 o 
  14  12   5       23.34       10.82     12.74 o 
 -11  13   5       68.92       81.60     16.02 o 
  -9  13   5       57.79      136.35     17.01 o 
  -7  13   5       10.99       56.18     24.89 o 
  -5  13   5       25.63        0.00     13.88 o 
  -3  13   5       32.29        4.84     14.25 o 
  -1  13   5        4.60        0.00     15.65 o 
   1  13   5        3.90       58.40     26.89 o 
   3  13   5       29.45       42.52     18.93 o 
   5  13   5        8.37       27.60     16.13 o 
   7  13   5        7.03       75.78     24.17 o 
 -40   0   6        5.70       38.07     16.42 o 
 -38   0   6        7.39       11.76     14.08 o 
 -36   0   6      101.77      101.89     56.88 o 
 -34   0   6        7.41       40.59     15.72 o 
 -32   0   6     2061.06     2124.31    134.10 o 
 -30   0   6        7.82       22.29     12.42 o 
 -28   0   6      926.15     1080.13     87.14 o 
 -26   0   6    20304.39    21458.45    444.17 o 
 -24   0   6       23.34       60.90     22.40 o 
 -22   0   6      422.85      476.93     52.51 o 
 -20   0   6      759.01      641.85     60.13 o 
 -18   0   6     6793.91     6524.59    198.15 o 
 -16   0   6     3783.15     3538.99    135.72 o 
 -14   0   6     6444.71     5617.96    166.57 o 
 -12   0   6     6292.55     6455.12    142.84 o 
 -10   0   6     4008.77     4475.35    102.24 o 
  -8   0   6      276.59      168.95     15.00 o 
  -6   0   6     3452.15     3730.71     74.40 o 
  -4   0   6    48235.25    43922.52   2219.72 o 
  -2   0   6      484.18      548.89     38.23 o 
   0   0   6     1018.30     1161.14     42.47 o 
   2   0   6     1274.47     1587.93     47.22 o 
   4   0   6     5505.22     5913.09    151.37 o 
   6   0   6      136.20       35.13     16.57 o 
   8   0   6     2013.74     1968.77     91.48 o 
  10   0   6     3064.85     3344.73    182.68 o 
  12   0   6     1217.76     1179.14     81.83 o 
  14   0   6       81.00       39.99     14.45 o 
  16   0   6      947.83      947.12     58.12 o 
  18   0   6     5726.19     5824.25    156.52 o 
  20   0   6      728.05      604.78     46.29 o 
  22   0   6        3.34       12.24     10.28 o 
  24   0   6     7955.30     7345.66    192.54 o 
  26   0   6     1335.45     1211.28     69.51 o 
  28   0   6      930.82      908.37     56.84 o 
  30   0   6      243.83      166.57     28.80 o 
  32   0   6       57.61       37.91     19.45 o 
  34   0   6      293.63      138.58     29.06 o 
 -39   1   6       38.44       14.78     15.37 o 
 -37   1   6      522.74      357.87     25.79 o 
 -35   1   6        2.80        0.00     13.81 o 
 -33   1   6        2.27        0.00      9.15 o 
 -31   1   6       45.43       18.45      8.19 o 
 -29   1   6      451.20      405.43     35.62 o 
 -27   1   6     1465.05     1502.35     73.81 o 
 -25   1   6      695.66      821.98     51.17 o 
 -23   1   6      864.20     1017.57     55.76 o 
 -21   1   6      144.93      174.54     26.45 o 
 -19   1   6     2489.45     2521.18     85.42 o 
 -17   1   6     6103.97     6344.70    108.60 o 
 -15   1   6       67.38      351.55    202.00 o 
 -13   1   6     4252.02     5118.25     97.29 o 
 -11   1   6    11128.50    11103.17    110.53 o 
  -9   1   6     6428.50     5376.41     57.51 o 
  -7   1   6    38476.54    39163.66    214.90 o 
  -5   1   6     2945.49     2648.72     41.16 o 
  -3   1   6      568.64      637.76     25.09 o 
  -1   1   6      619.97      874.25     25.02 o 
   1   1   6     3064.49     3514.05     58.38 o 
   3   1   6     1533.39     1729.53     38.47 o 
   5   1   6      728.75      644.22     30.84 o 
   7   1   6     2370.03     2781.43     68.50 o 
   9   1   6      765.33      880.62     29.67 o 
  11   1   6      450.86      477.53     21.44 o 
  13   1   6      158.12      180.14     14.87 o 
  15   1   6        8.93        0.00      5.56 o 
  17   1   6      595.93      649.36     36.80 o 
  19   1   6      323.98      305.55     23.56 o 
  21   1   6      546.90      661.68     33.70 o 
  23   1   6     2302.75     2278.07     70.66 o 
  25   1   6       76.59       57.26      7.59 o 
  27   1   6     1286.69     1205.49     54.45 o 
  29   1   6     1429.30     1366.32     80.58 o 
  31   1   6       16.22       42.41     16.30 o 
  33   1   6       21.57       34.13     19.61 o 
  35   1   6       11.20       31.64     16.60 o 
 -38   2   6      180.48      170.72     16.53 o 
 -36   2   6        0.24        9.93     17.63 o 
 -34   2   6        1.52       34.80      9.99 o 
 -32   2   6      112.70      187.75     21.16 o 
 -30   2   6     2614.39     2438.33     99.52 o 
 -28   2   6     1245.75     1242.29     67.21 o 
 -26   2   6      223.24      173.76     26.89 o 
 -24   2   6     2628.97     2821.96    111.51 o 
 -22   2   6      258.77      279.01     29.04 o 
 -20   2   6      165.62      104.39     18.80 o 
 -18   2   6     5396.32     4968.50     97.47 o 
 -16   2   6      796.77      707.28     33.28 o 
 -14   2   6       30.89       38.64      8.54 o 
 -12   2   6        8.43      110.68      7.40 o 
 -10   2   6     5265.91     5744.42     71.70 o 
  -8   2   6    12737.91    13305.19    112.68 o 
  -6   2   6      952.58     1215.01     26.10 o 
  -4   2   6     4894.88     4915.02     68.75 o 
  -2   2   6      899.02      781.93     27.40 o 
   0   2   6     6898.14     6393.99     80.51 o 
   2   2   6     2790.05     2504.99     55.64 o 
   4   2   6     2988.61     2430.47     49.63 o 
   6   2   6     1091.40     1099.92     31.98 o 
   8   2   6      110.67       85.01      7.82 o 
  10   2   6     6261.23     6611.21     99.35 o 
  12   2   6     6958.59     7302.09    108.27 o 
  14   2   6     5006.46     5955.22     99.51 o 
  16   2   6     2432.22     2103.81     58.11 o 
  18   2   6        2.96        0.00      8.50 o 
  20   2   6      263.81      317.06     30.71 o 
  22   2   6     3576.61     3479.04    101.47 o 
  24   2   6      111.57      102.63     12.65 o 
  26   2   6      838.32      692.41     43.72 o 
  28   2   6      945.86      875.94     51.86 o 
  30   2   6        1.57       13.71     13.45 o 
  32   2   6      141.85      197.38     37.80 o 
  34   2   6       50.74       38.54     16.20 o 
 -39   3   6       47.39       55.03     13.32 o 
 -37   3   6        1.72        5.92     15.31 o 
 -35   3   6       43.26       58.96     12.28 o 
 -33   3   6        0.02        0.00      8.76 o 
 -31   3   6      364.52      388.31     32.28 o 
 -29   3   6        7.78       16.06     13.06 o 
 -27   3   6       15.46        1.45      7.41 o 
 -25   3   6      436.91      296.82     32.84 o 
 -23   3   6     1033.34     1040.35     56.44 o 
 -21   3   6      378.85      302.26     27.24 o 
 -19   3   6      405.24      355.47     23.44 o 
 -17   3   6        0.56       15.99     14.85 o 
 -15   3   6     6903.66     6851.22     79.57 o 
 -13   3   6       31.13        3.88      3.22 o 
 -11   3   6     3477.53     3909.65     65.07 o 
  -9   3   6     2128.01     2266.14     42.47 o 
  -7   3   6      100.37       82.86      8.29 o 
  -5   3   6     1471.06     1534.74     37.29 o 
  -3   3   6     3631.51     3693.34     57.05 o 
  -1   3   6     1656.15     1760.16     44.84 o 
   1   3   6      599.12      521.30     23.72 o 
   3   3   6     2816.22     2820.64     58.32 o 
   5   3   6      637.41      535.70     23.92 o 
   7   3   6      363.06      307.41     18.16 o 
   9   3   6       31.73       29.22      8.73 o 
  11   3   6       63.95       57.52     10.77 o 
  13   3   6      307.00      418.78     28.48 o 
  15   3   6       46.34       56.27      8.10 o 
  17   3   6       68.67       86.69     10.05 o 
  19   3   6      110.73      146.29     19.81 o 
  21   3   6      239.08      179.18     22.86 o 
  23   3   6       32.31       18.81      9.23 o 
  25   3   6        3.34        0.00      8.28 o 
  27   3   6      734.82      626.43     43.75 o 
  29   3   6        1.37        0.00     12.74 o 
  31   3   6       25.71       26.74     14.63 o 
  33   3   6      130.18      135.74     21.89 o 
 -38   4   6       61.91       32.76     24.75 o 
 -36   4   6      104.85      104.25     15.74 o 
 -34   4   6        1.01        0.00     10.76 o 
 -32   4   6        8.43        0.00     15.71 o 
 -30   4   6      108.81      123.31     19.54 o 
 -28   4   6        7.53        1.54     15.78 o 
 -26   4   6      268.29      209.54     41.24 o 
 -24   4   6     2199.62     2328.56     88.35 o 
 -22   4   6      259.72      213.89     25.26 o 
 -20   4   6      103.39       69.35     14.28 o 
 -18   4   6     2184.39     2215.35     67.10 o 
 -16   4   6      841.57      677.95     37.12 o 
 -14   4   6      370.42      286.31     17.48 o 
 -12   4   6      402.97      419.72     18.91 o 
 -10   4   6     4603.73     4170.25     70.04 o 
  -8   4   6     1070.08     1135.73     29.38 o 
  -6   4   6     2235.81     2029.70     39.64 o 
  -4   4   6      832.85      849.25     28.08 o 
  -2   4   6     1739.37     1559.58     42.59 o 
   0   4   6     4660.55     4723.50     87.55 o 
   2   4   6       74.13       93.38     11.52 o 
   4   4   6      165.95      286.11     21.82 o 
   6   4   6       13.05       15.35      6.11 o 
   8   4   6      323.00      278.67     23.30 o 
  10   4   6       60.32       37.00      8.68 o 
  12   4   6     3367.88     4108.77     81.56 o 
  14   4   6      884.91      921.00     39.42 o 
  16   4   6     1129.79     1084.63     43.77 o 
  18   4   6      142.08      144.17     16.69 o 
  20   4   6     2315.26     2358.79     88.44 o 
  22   4   6     2158.06     2461.84     82.99 o 
  24   4   6       41.94       31.23      9.26 o 
  26   4   6      552.08      590.94     37.12 o 
  28   4   6        1.02        5.28     10.44 o 
  30   4   6       22.66       19.56     10.26 o 
  32   4   6      108.86      151.53     20.91 o 
 -37   5   6        2.86       29.31     25.08 o 
 -35   5   6      291.78      311.60     39.43 o 
 -33   5   6      203.18      202.78     24.13 o 
 -31   5   6       82.12      135.69     21.25 o 
 -29   5   6      327.27      364.93     63.97 o 
 -27   5   6        9.57       18.11     13.62 o 
 -25   5   6        0.08        3.88     12.01 o 
 -23   5   6      524.36      439.25     53.57 o 
 -21   5   6       34.98        4.96     16.54 o 
 -19   5   6      854.96      729.73     53.50 o 
 -17   5   6      716.81      723.07     68.62 o 
 -15   5   6      651.33      619.18     32.24 o 
 -13   5   6     1354.36     1350.11     38.29 o 
 -11   5   6       97.58      118.51     10.21 o 
  -9   5   6     5134.73     5076.65     79.06 o 
  -7   5   6      187.24      254.90     13.07 o 
  -5   5   6     1982.59     1981.67     45.10 o 
  -3   5   6     3404.13     3570.54     64.21 o 
  -1   5   6     4170.20     3788.65     68.16 o 
   1   5   6     1099.64      863.62     36.72 o 
   3   5   6     4529.75     4437.21     83.48 o 
   5   5   6     3974.15     3917.34     89.17 o 
   7   5   6     3826.51     3356.24     97.01 o 
   9   5   6    14777.24    14722.47    179.95 o 
  11   5   6     2544.23     2147.16     63.97 o 
  13   5   6      212.26      275.03     21.31 o 
  15   5   6      262.96      248.07     19.80 o 
  17   5   6     4379.72     4580.03    101.08 o 
  19   5   6      791.99      709.26     35.31 o 
  21   5   6      595.62      548.45     34.39 o 
  23   5   6       16.35        0.35     10.32 o 
  25   5   6      114.11      135.11     17.46 o 
  27   5   6        0.17        0.00     19.95 o 
  29   5   6       43.05       91.75     30.48 o 
  31   5   6      241.79      280.30     21.77 o 
 -34   6   6      121.28       91.26     17.27 o 
 -32   6   6      676.82      657.38     65.87 o 
 -30   6   6      101.54      122.26     38.88 o 
 -28   6   6        7.11       30.68     12.40 o 
 -26   6   6      514.75      560.57     61.89 o 
 -24   6   6     1241.90     1103.46    108.69 o 
 -22   6   6      361.55      293.29     65.24 o 
 -20   6   6       59.81       71.13     20.94 o 
 -18   6   6      508.04      442.25     41.20 o 
 -16   6   6     1403.14     1603.84     83.20 o 
 -14   6   6     6323.62     6717.73    143.43 o 
 -12   6   6      699.88      646.13     39.91 o 
 -10   6   6      275.00      326.84     43.77 o 
  -8   6   6     2851.38     2920.29     78.68 o 
  -6   6   6     3497.94     3389.43     85.90 o 
  -4   6   6     5558.90     5173.01     98.32 o 
  -2   6   6     1089.94     1167.67     36.16 o 
   0   6   6      746.01      661.66     27.54 o 
   2   6   6     9404.94     9504.13    131.92 o 
   4   6   6       58.16       66.29     11.51 o 
   6   6   6     6254.23     5701.42    114.71 o 
   8   6   6      568.71      658.80     36.85 o 
  10   6   6     1811.73     1919.34     67.06 o 
  12   6   6      775.82      675.32     35.29 o 
  14   6   6     2479.21     2382.52     79.46 o 
  16   6   6      418.98      443.89     29.38 o 
  18   6   6     1360.43     1278.22     51.92 o 
  20   6   6       20.78        0.00      8.87 o 
  22   6   6       80.72       84.60     12.33 o 
  24   6   6     1027.85     1093.36     60.11 o 
  26   6   6        8.93        3.43     11.55 o 
  28   6   6       20.67        0.00     14.83 o 
  30   6   6       92.82       96.15     17.25 o 
 -33   7   6        0.01       24.53     30.09 o 
 -31   7   6        1.45       57.40     14.61 o 
 -29   7   6       39.43       27.55     21.79 o 
 -27   7   6      410.15      290.35     45.02 o 
 -25   7   6      568.50      519.49     66.17 o 
 -23   7   6        8.59       10.50     15.11 o 
 -21   7   6      845.31      712.12     55.86 o 
 -19   7   6      166.46      151.38     35.17 o 
 -17   7   6      928.79      844.83     60.03 o 
 -15   7   6     1241.44     1388.52     63.44 o 
 -13   7   6      329.94      376.64     30.66 o 
 -11   7   6      736.36      741.93     45.10 o 
  -9   7   6     8853.89     9079.93    179.09 o 
  -7   7   6     1167.10     1272.64     60.92 o 
  -5   7   6      796.32      649.33     41.33 o 
  -3   7   6     3440.47     3376.28     90.08 o 
  -1   7   6      128.59      142.88     17.91 o 
   1   7   6     5860.21     5554.27    119.52 o 
   3   7   6      354.25      330.95     27.81 o 
   5   7   6      657.38      783.36     39.13 o 
   7   7   6     2612.66     2431.70     74.87 o 
   9   7   6     1826.24     1727.23     63.71 o 
  11   7   6      567.77      671.65     44.69 o 
  13   7   6       65.83       60.87      9.11 o 
  15   7   6      806.41      846.17     40.35 o 
  17   7   6       31.01       28.74      8.34 o 
  19   7   6       63.06      111.60     14.50 o 
  21   7   6      180.47      248.81     53.95 o 
  23   7   6      598.76      712.58     55.85 o 
  25   7   6       33.12       73.22     17.75 o 
  27   7   6        9.99       19.05     12.44 o 
  29   7   6      379.69      302.12     28.06 o 
 -32   8   6       95.73       95.35     16.73 o 
 -30   8   6      246.02      211.80     65.52 o 
 -28   8   6       78.15      175.56     23.47 o 
 -26   8   6      142.18      103.14     23.65 o 
 -24   8   6       46.77       44.35     11.82 o 
 -22   8   6        5.22        0.00     10.66 o 
 -20   8   6       26.65       59.52     16.43 o 
 -18   8   6        4.07        0.00     12.11 o 
 -16   8   6      192.30      214.67     34.39 o 
 -14   8   6      294.03      247.74     31.52 o 
 -12   8   6      682.06      830.01     50.74 o 
 -10   8   6      735.42      762.16     49.17 o 
  -8   8   6      267.13      348.65     36.72 o 
  -6   8   6       59.61      100.87     17.61 o 
  -4   8   6       62.85       30.30      9.33 o 
  -2   8   6      351.30      383.57     30.24 o 
   0   8   6      582.68      621.14     33.24 o 
   2   8   6      625.08      771.03     38.74 o 
   4   8   6     1082.71      909.08     43.31 o 
   6   8   6      653.09      638.08     35.47 o 
   8   8   6      552.05      527.18     37.21 o 
  10   8   6        3.80       19.12      8.36 o 
  12   8   6      620.36      673.35     41.99 o 
  14   8   6      775.15      667.11     44.46 o 
  16   8   6       14.11        2.18      7.63 o 
  18   8   6       10.77        0.00      9.68 o 
  20   8   6        9.21       16.29     12.49 o 
  22   8   6      305.86      329.41     35.66 o 
  24   8   6        0.36        5.45     15.03 o 
  26   8   6      249.44      309.71     25.75 o 
 -29   9   6      182.51       76.44     22.98 o 
 -27   9   6       79.03        9.63     15.47 o 
 -25   9   6       66.57       63.35     17.12 o 
 -23   9   6      555.31      351.24     36.54 o 
 -21   9   6       40.53       46.61     19.04 o 
 -19   9   6      115.34       77.53     16.05 o 
 -17   9   6        0.04       22.30     10.99 o 
 -15   9   6      107.85       90.35     19.57 o 
 -13   9   6        8.79       15.18     18.44 o 
 -11   9   6        0.49        6.85     14.24 o 
  -9   9   6      416.67      359.62     40.15 o 
  -7   9   6     1852.43     1858.04     89.71 o 
  -5   9   6        0.53       13.79     13.21 o 
  -3   9   6     2513.39     2229.52     89.45 o 
  -1   9   6     3399.94     3308.30     94.18 o 
   1   9   6        5.70       21.17      8.99 o 
   3   9   6     2340.60     2295.77     95.47 o 
   5   9   6       29.51       32.80     16.72 o 
   7   9   6        2.86        7.00     18.07 o 
   9   9   6      166.84      176.51     34.77 o 
  11   9   6     1039.19     1095.26    115.71 o 
  13   9   6      851.99      809.26     64.19 o 
  15   9   6        1.65       43.56     11.82 o 
  17   9   6       29.01        4.86     11.10 o 
  19   9   6        1.52        0.00     11.46 o 
  21   9   6       16.37       14.85     11.37 o 
  23   9   6       11.97        0.00     13.63 o 
  25   9   6       47.90       22.98     23.71 o 
 -26  10   6       16.53        0.00     15.36 o 
 -24  10   6        0.79        0.00     12.93 o 
 -22  10   6      118.36      122.93     18.49 o 
 -20  10   6        4.38       35.81     19.95 o 
 -18  10   6       55.68       80.42     12.90 o 
 -16  10   6       13.54       47.76     28.54 o 
 -14  10   6       82.66      175.89     34.23 o 
 -12  10   6      118.47       72.14     25.25 o 
 -10  10   6      136.77      144.26     25.57 o 
  -8  10   6      255.79      348.77     44.49 o 
  -6  10   6       51.59       52.28     17.11 o 
  -4  10   6        5.76       13.05     17.35 o 
  -2  10   6      243.08      234.16     42.67 o 
   0  10   6      291.63      215.41     31.88 o 
   2  10   6       95.43       74.74     16.58 o 
   4  10   6        0.78        0.00     13.30 o 
   6  10   6      348.93      415.55     42.70 o 
   8  10   6     1511.54     1461.78     90.05 o 
  10  10   6      324.77      487.77     46.23 o 
  12  10   6       36.94        0.00     10.14 o 
  14  10   6      177.22      105.91     13.74 o 
  16  10   6      535.96      584.60     47.76 o 
  18  10   6      380.19      358.04     32.01 o 
  20  10   6        2.21        0.00     17.08 o 
  22  10   6      100.14      233.06     27.68 o 
 -23  11   6        4.03       13.91     13.79 o 
 -21  11   6       21.12       30.51     16.81 o 
 -19  11   6      119.55      104.57     18.21 o 
 -17  11   6       39.76       28.79     18.64 o 
 -15  11   6        0.20        9.25     14.42 o 
 -13  11   6       17.97       49.53     12.34 o 
 -11  11   6       85.65       76.66     18.87 o 
  -9  11   6        7.61       59.85     21.57 o 
  -7  11   6      631.05      647.87     55.08 o 
  -5  11   6      119.57       90.74     15.29 o 
  -3  11   6       87.97       84.25     24.31 o 
  -1  11   6      287.22      255.59     28.40 o 
   1  11   6       67.66       51.22     11.97 o 
   3  11   6      136.46      162.50     39.23 o 
   5  11   6      150.53      127.69     21.44 o 
   7  11   6       64.48       68.00     14.98 o 
   9  11   6        2.76       13.92     12.37 o 
  11  11   6        4.27        2.59     13.52 o 
  13  11   6        0.17       36.02     11.42 o 
  15  11   6       67.92       80.39     12.70 o 
  17  11   6       80.14      111.50     17.55 o 
 -18  12   6        0.06       12.72     18.08 o 
 -16  12   6        6.99       21.71     26.79 o 
 -14  12   6       54.17       58.87     22.69 o 
 -12  12   6       45.52       40.28     14.15 o 
 -10  12   6       18.59       42.08     15.00 o 
  -8  12   6        0.65        0.00     13.38 o 
  -6  12   6      189.97      179.03     26.39 o 
  -4  12   6      102.22       66.60     15.30 o 
  -2  12   6        2.14       39.46     19.41 o 
   0  12   6        1.41       31.29     13.49 o 
   2  12   6        0.55       23.51     11.58 o 
   4  12   6       54.50       51.58     14.59 o 
   6  12   6        2.81        0.00     12.35 o 
   8  12   6       25.72        0.00     21.16 o 
  10  12   6       39.53       41.61     27.80 o 
  12  12   6       27.60        4.01     14.55 o 
  -9  13   6      148.52      174.50     41.72 o 
  -7  13   6       25.43       15.76     21.22 o 
  -5  13   6       18.98       27.15     14.93 o 
  -3  13   6      277.78      281.51     39.67 o 
  -1  13   6      138.05      195.13     22.92 o 
   1  13   6      271.95      271.45     29.64 o 
   3  13   6        8.77       53.99     14.71 o 
 -39   1   7        6.49        0.00     11.21 o 
 -37   1   7       12.43       30.37     12.05 o 
 -35   1   7       41.80       37.00     17.25 o 
 -33   1   7       99.91      102.48     17.15 o 
 -31   1   7       15.91       40.51     11.11 o 
 -29   1   7      126.48      174.06     25.17 o 
 -27   1   7      176.81      187.46     32.30 o 
 -25   1   7     5519.96     5864.26    151.73 o 
 -23   1   7     5464.35     5727.06    144.79 o 
 -21   1   7     4841.60     5249.91    133.68 o 
 -19   1   7    20372.68    20418.47    276.57 o 
 -17   1   7     2410.15     2607.79     65.92 o 
 -15   1   7     5210.17     5090.37    103.08 o 
 -13   1   7      355.22      194.51     13.47 o 
 -11   1   7    15055.82    14691.09    112.77 o 
  -9   1   7     1664.15     1958.56     35.41 o 
  -7   1   7      828.99      900.30     24.61 o 
  -5   1   7      275.97      165.70     13.33 o 
  -3   1   7      230.23      233.28     16.44 o 
  -1   1   7    10146.42    11184.44    117.47 o 
   1   1   7      104.82       73.19      8.02 o 
   3   1   7      542.73      374.36     20.46 o 
   5   1   7      579.68      624.88     35.46 o 
   7   1   7     6856.23     6737.50    128.98 o 
   9   1   7     1056.30     1038.03     32.74 o 
  11   1   7      591.31      630.87     25.29 o 
  13   1   7       58.06       25.93      9.31 o 
  15   1   7     5161.40     5137.83    114.57 o 
  17   1   7      277.30      353.61     27.06 o 
  19   1   7      334.26      329.57     25.79 o 
  21   1   7        0.07       16.37      7.59 o 
  23   1   7      520.49      469.04     29.18 o 
  25   1   7        8.55       31.15      6.83 o 
  27   1   7      104.79       58.45     13.66 o 
  29   1   7       66.84      111.76     15.81 o 
  31   1   7       83.60       76.77     13.82 o 
  33   1   7      418.02      411.30     45.41 o 
 -38   2   7        0.16        7.10     20.56 o 
 -36   2   7        3.27        0.00     10.10 o 
 -34   2   7       14.83       17.79      9.80 o 
 -32   2   7       79.68       56.49     21.72 o 
 -30   2   7       73.74       44.82      9.75 o 
 -28   2   7        0.36        2.64      7.72 o 
 -26   2   7      146.40      185.83     28.50 o 
 -24   2   7     3124.20     3251.91    108.89 o 
 -22   2   7       18.13        0.24      9.46 o 
 -20   2   7      268.13      354.71     31.65 o 
 -18   2   7     4120.59     3606.71     83.52 o 
 -16   2   7      643.39      623.48     31.43 o 
 -14   2   7      166.01       78.11      6.58 o 
 -12   2   7     4266.00     4215.37     62.91 o 
 -10   2   7      498.84      638.08     22.74 o 
  -8   2   7    13740.98    13151.01    117.91 o 
  -6   2   7      301.22      386.49     17.25 o 
  -4   2   7     4686.81     4725.56     84.25 o 
  -2   2   7     7585.78     7879.83     94.55 o 
   0   2   7     1607.30     1530.26     38.93 o 
   2   2   7     1084.03     1182.77     33.85 o 
   4   2   7     6950.64     6516.08     90.79 o 
   6   2   7      575.31      468.29     20.24 o 
   8   2   7     1552.27     1428.24     52.61 o 
  10   2   7     1086.79     1067.63     37.98 o 
  12   2   7     1844.57     1885.12     52.52 o 
  14   2   7     2416.13     2468.70     87.15 o 
  16   2   7        0.51        0.00      6.37 o 
  18   2   7      416.32      317.27     31.53 o 
  20   2   7        0.75        7.53      6.99 o 
  22   2   7       91.75       39.32      9.05 o 
  24   2   7      108.18      201.95     22.04 o 
  26   2   7      366.74      274.20     21.58 o 
  28   2   7        5.22        1.71     10.25 o 
  30   2   7        5.88        0.76     13.68 o 
  32   2   7       41.33       79.47     21.92 o 
  34   2   7        0.32       66.56     16.43 o 
 -37   3   7       21.25       47.80     15.36 o 
 -35   3   7       42.27       24.95     20.83 o 
 -33   3   7       49.82       16.54     17.23 o 
 -31   3   7      182.41      131.70     28.94 o 
 -29   3   7        8.29        0.78      8.05 o 
 -27   3   7     2130.62     1980.38     85.90 o 
 -25   3   7       17.34       27.13     16.43 o 
 -23   3   7       37.11       71.94     12.78 o 
 -21   3   7     9079.80     9646.28    187.18 o 
 -19   3   7     1446.50     1481.99     53.81 o 
 -17   3   7     2859.71     2866.06     75.48 o 
 -15   3   7        6.48       13.98      4.76 o 
 -13   3   7      186.45      163.23     11.45 o 
 -11   3   7       38.18        8.38      3.16 o 
  -9   3   7    10752.28    11365.55    109.35 o 
  -7   3   7     1828.54     1946.16     40.78 o 
  -5   3   7     4296.28     4589.40     71.91 o 
  -3   3   7     1298.77     1131.34     36.86 o 
  -1   3   7     3912.93     3728.64     76.27 o 
   1   3   7     3479.62     3077.72     65.16 o 
   3   3   7     5990.87     6466.65     90.40 o 
   5   3   7        2.35       10.17      4.33 o 
   7   3   7      161.02       63.75      7.70 o 
   9   3   7        3.88       46.03      7.14 o 
  11   3   7     8036.84     8011.65    121.90 o 
  13   3   7      716.76      784.64     36.52 o 
  15   3   7      131.54      118.74     19.27 o 
  17   3   7     3855.68     3676.23    100.15 o 
  19   3   7      495.46      571.25     36.25 o 
  21   3   7      349.58      311.51     29.06 o 
  23   3   7      223.51      200.99     19.49 o 
  25   3   7       10.74        9.87      7.63 o 
  27   3   7       23.80       47.85      9.96 o 
  29   3   7     1066.73      968.93     58.67 o 
  31   3   7        0.97        6.86     12.05 o 
  33   3   7       87.19       96.71     18.04 o 
 -38   4   7        7.05       23.83     13.42 o 
 -36   4   7      148.20      197.65     31.91 o 
 -34   4   7      206.15      163.10     19.44 o 
 -32   4   7      108.48      134.12     18.55 o 
 -30   4   7       21.11       42.46     20.42 o 
 -28   4   7       56.88       61.53     14.47 o 
 -26   4   7      914.93      877.66     67.18 o 
 -24   4   7      477.52      476.27     44.98 o 
 -22   4   7     1576.55     1334.52     63.58 o 
 -20   4   7     1798.63     1845.79     62.67 o 
 -18   4   7      380.89      269.49     24.84 o 
 -16   4   7     2531.31     2499.43     80.46 o 
 -14   4   7      163.93      146.06     11.76 o 
 -12   4   7     8020.86     8097.57    117.91 o 
 -10   4   7     1054.93     1101.72     33.53 o 
  -8   4   7     5386.57     5070.45     72.57 o 
  -6   4   7      585.11      565.19     23.66 o 
  -4   4   7       32.42      106.80     12.33 o 
  -2   4   7      897.45      925.13     37.56 o 
   0   4   7     3383.37     3341.41     69.35 o 
   2   4   7     5430.07     5281.61     84.61 o 
   4   4   7      561.89      712.47     32.85 o 
   6   4   7     5028.36     4876.09     88.70 o 
   8   4   7     1138.53      952.68     35.09 o 
  10   4   7      672.36      786.05     38.32 o 
  12   4   7     4496.95     4300.28     91.85 o 
  14   4   7     3415.57     3134.93     78.87 o 
  16   4   7      153.07      141.58     21.37 o 
  18   4   7      134.60      123.59     20.37 o 
  20   4   7      206.87      114.27     18.57 o 
  22   4   7       81.05       48.72      9.03 o 
  24   4   7      530.24      419.97     33.62 o 
  26   4   7        2.14       12.17     11.64 o 
  28   4   7      133.18       91.28     12.15 o 
  30   4   7      201.49      124.14     29.55 o 
  32   4   7       19.32       53.13     15.48 o 
 -35   5   7       51.13       89.20     24.36 o 
 -33   5   7        0.23       18.87     14.31 o 
 -31   5   7      124.31      200.70     31.34 o 
 -29   5   7       35.85       27.28     13.36 o 
 -27   5   7      170.44       56.93     16.27 o 
 -25   5   7     1722.14     1468.33    110.95 o 
 -23   5   7     2096.71     2205.23    136.64 o 
 -21   5   7        9.54       30.26     18.79 o 
 -19   5   7     2081.34     2157.01     95.75 o 
 -17   5   7      146.97       93.59     25.96 o 
 -15   5   7     2002.97     2018.72     69.11 o 
 -13   5   7      164.21      184.76     15.96 o 
 -11   5   7      408.35      423.92     26.36 o 
  -9   5   7     4130.43     3955.73     70.74 o 
  -7   5   7      716.59      600.95     22.35 o 
  -5   5   7      602.91      640.25     25.96 o 
  -3   5   7      241.73      245.67     16.40 o 
  -1   5   7     2722.23     2742.53     59.61 o 
   1   5   7        8.54       20.96      4.50 o 
   3   5   7     1301.70     1601.53     50.07 o 
   5   5   7    13636.30    13377.75    178.34 o 
   7   5   7      845.63      640.30     32.70 o 
   9   5   7     2486.51     2737.03     73.92 o 
  11   5   7      432.26      496.41     31.28 o 
  13   5   7       67.00       59.53      6.92 o 
  15   5   7      135.43      121.13     18.73 o 
  17   5   7        5.34       12.73      7.40 o 
  19   5   7      806.26      746.94     43.73 o 
  21   5   7      826.49      748.85     42.94 o 
  23   5   7      132.63      163.13     21.65 o 
  25   5   7       20.59       25.59      8.98 o 
  27   5   7      464.75      524.91     37.88 o 
  29   5   7       37.86       15.27     12.20 o 
  31   5   7      137.45       95.49     11.82 o 
 -34   6   7       12.92       58.33     22.58 o 
 -32   6   7      393.50      493.87     52.44 o 
 -30   6   7      146.00      113.20     58.07 o 
 -28   6   7      398.23      372.21     49.50 o 
 -26   6   7      775.53      816.05     81.09 o 
 -24   6   7     1357.62     1194.87     99.39 o 
 -22   6   7      953.51      915.04     62.60 o 
 -20   6   7        2.64        0.00      8.93 o 
 -18   6   7       23.02       16.07      9.07 o 
 -16   6   7     1325.58     1439.38     78.76 o 
 -14   6   7     2394.65     2538.48     72.33 o 
 -12   6   7       63.97       49.31      7.62 o 
 -10   6   7      328.99      283.79     23.33 o 
  -8   6   7       42.66       57.06     10.22 o 
  -6   6   7      512.31      642.90     32.45 o 
  -4   6   7     2491.21     2691.62     72.62 o 
  -2   6   7     3334.10     3384.71     68.66 o 
   0   6   7      518.77      336.72     19.50 o 
   2   6   7      316.19      356.89     30.67 o 
   4   6   7     6274.68     5895.79    106.59 o 
   6   6   7     3380.03     3065.47     76.00 o 
   8   6   7     2643.83     2710.78     93.82 o 
  10   6   7     1042.87     1096.53     50.99 o 
  12   6   7     1466.55     1497.17     60.12 o 
  14   6   7     1300.10     1528.94     57.44 o 
  16   6   7      820.80      908.73     44.36 o 
  18   6   7      515.83      421.63     34.63 o 
  20   6   7       78.49       28.23     16.59 o 
  22   6   7       58.62       43.40     11.86 o 
  24   6   7      187.16      193.42     25.13 o 
  26   6   7      703.21      615.31     37.78 o 
  28   6   7      172.20      180.92     17.46 o 
  30   6   7       13.68        0.00     21.20 o 
 -33   7   7       50.20       18.14     29.60 o 
 -31   7   7      175.36      144.66     33.77 o 
 -29   7   7        1.10        6.52     23.43 o 
 -27   7   7      234.02      239.64     48.08 o 
 -25   7   7      968.52      989.85     90.13 o 
 -23   7   7      725.86      898.56     84.77 o 
 -21   7   7      398.14      451.57     41.46 o 
 -19   7   7      388.91      377.68     38.81 o 
 -17   7   7      393.28      228.34     36.09 o 
 -15   7   7      302.24      317.73     36.15 o 
 -13   7   7      309.66      305.32     26.45 o 
 -11   7   7      904.24      867.31     43.01 o 
  -9   7   7        7.95        9.22      6.90 o 
  -7   7   7      313.88      238.11     25.45 o 
  -5   7   7      209.63      137.60     18.03 o 
  -3   7   7       36.85       28.12      6.61 o 
  -1   7   7        8.80        9.06      6.45 o 
   1   7   7      353.34      299.13     22.18 o 
   3   7   7      205.90      236.44     19.14 o 
   5   7   7     1856.88     1877.35     64.79 o 
   7   7   7        7.84        8.45     14.16 o 
   9   7   7     1646.95     1465.26     59.16 o 
  11   7   7     1125.05     1316.90     65.96 o 
  13   7   7       59.33       38.47      9.92 o 
  15   7   7      842.41      640.67     35.08 o 
  17   7   7        4.29        0.00      8.25 o 
  19   7   7       69.47       33.13     18.26 o 
  21   7   7      284.13      287.74     46.19 o 
  23   7   7        2.21        0.00     12.99 o 
  25   7   7        2.79       25.52     16.18 o 
  27   7   7        1.73       13.84     12.98 o 
 -30   8   7      307.27      272.36     31.48 o 
 -28   8   7      584.78      537.87     57.34 o 
 -26   8   7       41.00       49.13     16.98 o 
 -24   8   7        2.69       27.80     11.12 o 
 -22   8   7       13.59       10.59     10.93 o 
 -20   8   7     2032.51     1943.62    102.64 o 
 -18   8   7     2239.03     2457.49    116.71 o 
 -16   8   7       25.54       36.19     16.12 o 
 -14   8   7     1500.98     1508.45     70.76 o 
 -12   8   7      151.02      151.57     19.08 o 
 -10   8   7      205.86      227.00     24.07 o 
  -8   8   7       63.01      103.07     14.73 o 
  -6   8   7     2577.64     2604.19     84.64 o 
  -4   8   7     1682.62     1640.41     59.02 o 
  -2   8   7      449.22      452.92     29.17 o 
   0   8   7     3719.66     4009.20    106.50 o 
   2   8   7      460.96      422.11     31.43 o 
   4   8   7     6015.49     6136.15    135.37 o 
   6   8   7       50.70       29.70     18.49 o 
   8   8   7      896.82      957.85     53.54 o 
  10   8   7     4901.22     4711.78    134.89 o 
  12   8   7       16.13       48.85      7.61 o 
  14   8   7       77.53       75.71     13.77 o 
  16   8   7       38.21       20.71     10.50 o 
  18   8   7        2.92        0.00     12.75 o 
  20   8   7      118.15      105.29     12.64 o 
  22   8   7      195.03      216.39     29.84 o 
  24   8   7        7.12        0.00     13.48 o 
  26   8   7        4.18       31.35     13.57 o 
 -29   9   7        5.64       52.91     28.53 o 
 -27   9   7       65.74       49.79     14.53 o 
 -25   9   7        1.11       44.29     15.52 o 
 -23   9   7       47.84       80.18     13.84 o 
 -21   9   7      336.56      256.95     47.38 o 
 -19   9   7       12.37        0.00     21.25 o 
 -17   9   7       12.09       10.37     12.66 o 
 -15   9   7      130.99       89.83     17.61 o 
 -13   9   7       16.93       56.18     11.81 o 
 -11   9   7      532.54      557.93     40.54 o 
  -9   9   7      871.57     1006.12     61.11 o 
  -7   9   7      295.41      364.92     29.76 o 
  -5   9   7       23.27       88.25     13.02 o 
  -3   9   7     1056.97      992.90     58.48 o 
  -1   9   7     1189.53      991.11     47.17 o 
   1   9   7      513.34      484.44     30.26 o 
   3   9   7      119.15      141.20     18.71 o 
   5   9   7      253.27      223.60     34.95 o 
   7   9   7      220.73      176.87     32.47 o 
   9   9   7      255.13      264.13     43.74 o 
  11   9   7      271.80      268.73     35.39 o 
  13   9   7     1057.04     1064.62     62.45 o 
  15   9   7      497.23      528.72     40.65 o 
  17   9   7        1.95       23.90     16.55 o 
  19   9   7       95.15      119.76     16.29 o 
  21   9   7      134.70      132.22     32.41 o 
  23   9   7      160.32      290.98     43.05 o 
 -26  10   7      109.99       99.44     17.98 o 
 -24  10   7      156.32      107.81     30.73 o 
 -22  10   7      701.48      701.79     54.76 o 
 -20  10   7       29.91       12.89     12.56 o 
 -18  10   7        7.18       16.03     13.82 o 
 -16  10   7      458.94      465.49     43.30 o 
 -14  10   7      140.72      114.68     17.10 o 
 -12  10   7       62.80       62.02     13.26 o 
 -10  10   7        0.08       28.66     12.35 o 
  -8  10   7      144.81      213.32     19.49 o 
  -6  10   7     1022.25      997.80     60.26 o 
  -4  10   7       33.36       75.94     12.60 o 
  -2  10   7      424.96      413.53     37.34 o 
   0  10   7      177.82      216.82     32.20 o 
   2  10   7       32.47       25.66     10.30 o 
   4  10   7      443.09      481.73     42.63 o 
   6  10   7     1953.96     1864.45     89.19 o 
   8  10   7        8.37       15.64     15.71 o 
  10  10   7        0.04       35.94     25.86 o 
  12  10   7       94.23      190.05     34.81 o 
  14  10   7        9.00       25.59     15.63 o 
  16  10   7       95.78      129.77     20.93 o 
  18  10   7       21.36       37.81     19.93 o 
  20  10   7       90.92      132.67     22.42 o 
 -21  11   7      357.34      271.39     35.33 o 
 -19  11   7       78.25      100.68     16.27 o 
 -17  11   7      166.51       84.58     18.54 o 
 -15  11   7       16.52        0.00     19.28 o 
 -13  11   7        9.84       40.87     14.79 o 
 -11  11   7       31.80       77.19     16.65 o 
  -9  11   7        6.97        2.22     17.00 o 
  -7  11   7      103.64       66.74     18.56 o 
  -5  11   7       61.06       49.70     14.31 o 
  -3  11   7       13.35       46.85     14.63 o 
  -1  11   7       39.12       48.39     10.33 o 
   1  11   7      983.67      839.16     56.02 o 
   3  11   7       38.43      112.63     16.18 o 
   5  11   7      160.49      138.16     28.96 o 
   7  11   7       81.29       76.21     12.61 o 
   9  11   7       68.05       35.90     12.94 o 
  11  11   7        0.20        8.50     19.99 o 
  13  11   7       31.38       18.02     11.75 o 
  15  11   7       12.46        0.00     14.74 o 
  17  11   7      249.94      341.99     28.54 o 
 -16  12   7       17.40        2.87     26.66 o 
 -14  12   7       65.14       75.81     19.87 o 
 -12  12   7        4.94        0.00     17.90 o 
 -10  12   7       26.46       27.08     12.39 o 
  -8  12   7        2.93       22.13     12.48 o 
  -6  12   7       14.46       32.36     11.83 o 
  -4  12   7        2.84        8.62     12.30 o 
  -2  12   7        4.12        0.00     11.31 o 
   0  12   7        0.04        0.00     12.83 o 
   2  12   7      288.05      251.73     22.75 o 
   4  12   7      220.69      243.33     17.91 o 
   6  12   7       15.98       56.59     13.15 o 
   8  12   7      255.53      213.94     22.36 o 
  10  12   7       46.39      177.87     18.33 o 
  -3  13   7        0.07       28.74     13.11 o 
  -1  13   7        1.04       28.50     15.91 o 
 -38   0   8       25.55       15.98     15.52 o 
 -36   0   8      353.70      321.44     34.39 o 
 -34   0   8      892.73      821.28     74.54 o 
 -32   0   8      255.64      218.63     41.18 o 
 -30   0   8        4.26       13.14     18.36 o 
 -28   0   8        1.83       22.99     19.87 o 
 -26   0   8       30.95       41.91     50.57 o 
 -24   0   8        0.24        0.00      8.71 o 
 -22   0   8     1700.50     1894.46    113.38 o 
 -20   0   8     3968.20     3791.71    160.24 o 
 -18   0   8       24.98       22.64     12.15 o 
 -16   0   8     1717.19     1322.86     85.10 o 
 -14   0   8    52671.58    59046.18    840.29 o 
 -12   0   8      479.99      371.83     25.86 o 
 -10   0   8     6841.94     7690.51    128.41 o 
  -8   0   8    17310.41    19563.74    247.73 o 
  -6   0   8    15024.30    14681.97    210.39 o 
  -4   0   8    15763.02    15968.20    274.21 o 
  -2   0   8      490.50      563.95     34.71 o 
   0   0   8      185.14      211.76     21.35 o 
   2   0   8     9123.30     8237.54    138.42 o 
   4   0   8     3858.15     3432.15    128.12 o 
   6   0   8     1316.66     1539.38     86.59 o 
   8   0   8    10169.31    10392.26    357.49 o 
  10   0   8     2746.61     3193.96    136.03 o 
  12   0   8     5892.00     6489.71    203.57 o 
  14   0   8      683.74      620.07     48.60 o 
  16   0   8    16399.04    17021.59    301.65 o 
  18   0   8      378.98      334.23     39.15 o 
  20   0   8     3337.73     3220.21    125.56 o 
  22   0   8     5234.06     4817.93    159.86 o 
  24   0   8       55.01       76.72     16.47 o 
  26   0   8      168.88      185.60     27.74 o 
  28   0   8       18.22        5.87     14.76 o 
  30   0   8      234.54      190.01     25.59 o 
  32   0   8      113.29       94.04     20.35 o 
 -39   1   8      106.76      108.17     15.07 o 
 -37   1   8       47.60       47.07     21.54 o 
 -35   1   8       16.98       48.86     12.14 o 
 -33   1   8      416.19      315.81     29.64 o 
 -31   1   8      164.82      133.57     21.33 o 
 -29   1   8       15.39       30.18     11.80 o 
 -27   1   8       34.89       49.10     11.33 o 
 -25   1   8     1779.97     1874.44     82.56 o 
 -23   1   8      739.78      790.55     50.28 o 
 -21   1   8     2616.94     2699.91     95.41 o 
 -19   1   8      879.06      857.45     49.75 o 
 -17   1   8     4875.04     4526.66     97.10 o 
 -15   1   8      548.35      580.98     20.37 o 
 -13   1   8     1816.87     1365.65     38.47 o 
 -11   1   8     6383.39     5315.47     71.42 o 
  -9   1   8     3224.32     3394.15     53.68 o 
  -7   1   8     8154.90     8297.72     88.18 o 
  -5   1   8       72.28      113.62     12.95 o 
  -3   1   8     4759.71     5052.20     78.88 o 
  -1   1   8      550.28      391.89     19.29 o 
   1   1   8       99.15      146.93     15.50 o 
   3   1   8      928.24     1016.13     32.60 o 
   5   1   8     1014.03      835.90     39.38 o 
   7   1   8       12.77       14.03      6.65 o 
   9   1   8     1292.06     1576.98     51.78 o 
  11   1   8     6920.97     7849.60    141.77 o 
  13   1   8      133.14       54.51     12.30 o 
  15   1   8     2992.42     3063.06     90.11 o 
  17   1   8     6157.28     6476.97    146.00 o 
  19   1   8      643.26      629.18     38.26 o 
  21   1   8       61.63       53.28     11.16 o 
  23   1   8       53.43       38.27     12.85 o 
  25   1   8      454.31      265.25     23.63 o 
  27   1   8      541.67      580.24     32.13 o 
  29   1   8      350.12      301.90     24.72 o 
  31   1   8        1.73       23.56     13.96 o 
  33   1   8      105.90      210.29     31.96 o 
 -38   2   8        0.88        0.00     15.48 o 
 -36   2   8        1.39        0.00     12.47 o 
 -34   2   8      398.39      302.00     24.12 o 
 -32   2   8       26.26       24.14      9.30 o 
 -30   2   8     1007.90      966.37     58.32 o 
 -28   2   8        0.24        0.54      8.08 o 
 -26   2   8       18.97        0.00      9.05 o 
 -24   2   8     1423.12     1397.89     69.12 o 
 -22   2   8        7.44       12.28     16.76 o 
 -20   2   8      617.75      428.76     35.95 o 
 -18   2   8     7547.56     8019.32    138.86 o 
 -16   2   8      812.80      725.25     35.48 o 
 -14   2   8     2293.08     2147.09     45.09 o 
 -12   2   8     1948.07     2203.78     56.24 o 
 -10   2   8    17532.66    17932.66    161.43 o 
  -8   2   8     1303.70     1229.76     31.47 o 
  -6   2   8     5032.11     5481.41     76.36 o 
  -4   2   8    14015.78    15283.76    158.11 o 
  -2   2   8        2.42       21.89      6.22 o 
   0   2   8      109.70       77.25      9.17 o 
   2   2   8       21.04        0.00      5.29 o 
   4   2   8       24.27       71.51     14.31 o 
   6   2   8     2053.98     1889.59     44.60 o 
   8   2   8      347.28      297.50     29.38 o 
  10   2   8     5662.58     5041.23     89.94 o 
  12   2   8     3564.23     3870.64     99.44 o 
  14   2   8     3724.50     4067.23    106.46 o 
  16   2   8      532.63      397.25     32.60 o 
  18   2   8       94.62       90.46     17.61 o 
  20   2   8     3541.11     3047.90     95.68 o 
  22   2   8      111.86       69.58     11.80 o 
  24   2   8       68.45       83.49     16.57 o 
  26   2   8      128.15       92.20     10.94 o 
  28   2   8       57.90       65.72      9.42 o 
  30   2   8        4.95       38.72     12.09 o 
  32   2   8       86.24      130.65     29.89 o 
 -37   3   8      215.57      214.74     21.89 o 
 -35   3   8        0.33        0.00     13.25 o 
 -33   3   8        8.71        0.00     10.77 o 
 -31   3   8       61.50       88.70     22.61 o 
 -29   3   8       12.71        0.00      8.98 o 
 -27   3   8       25.44        0.43     10.82 o 
 -25   3   8      255.90      256.28     27.25 o 
 -23   3   8      116.28      157.11     20.27 o 
 -21   3   8        9.35       28.09      8.64 o 
 -19   3   8        6.22        3.13      7.58 o 
 -17   3   8      463.99      409.81     25.53 o 
 -15   3   8     1316.64     1018.77     35.68 o 
 -13   3   8      243.27      225.29     13.79 o 
 -11   3   8      114.30       77.33      8.15 o 
  -9   3   8     2438.35     2437.43     48.43 o 
  -7   3   8      174.70      154.63     11.41 o 
  -5   3   8      991.36     1033.96     32.21 o 
  -3   3   8       69.60       53.26      8.80 o 
  -1   3   8     2357.55     2424.57     59.56 o 
   1   3   8     3011.28     3020.02     61.70 o 
   3   3   8    10101.74     9934.01    119.90 o 
   5   3   8    11218.74    10448.16    124.37 o 
   7   3   8      185.72      169.10     14.64 o 
   9   3   8      632.29      659.21     38.17 o 
  11   3   8     1117.21      939.76     38.71 o 
  13   3   8     2373.70     2366.83     78.32 o 
  15   3   8      834.01      761.33     43.55 o 
  17   3   8      309.39      303.91     31.21 o 
  19   3   8      196.09      267.25     29.20 o 
  21   3   8       97.38       82.73     11.30 o 
  23   3   8        4.82        0.00      8.89 o 
  25   3   8       28.93       24.24      9.43 o 
  27   3   8      236.20      132.56     13.98 o 
  29   3   8        0.31       20.41     11.48 o 
  31   3   8        0.00        0.00     11.24 o 
 -36   4   8       23.50       48.56     16.78 o 
 -34   4   8       18.08       27.73     11.76 o 
 -32   4   8       24.49       19.93     18.77 o 
 -30   4   8       87.04       90.17     19.88 o 
 -28   4   8       36.44       43.05     16.12 o 
 -26   4   8      163.42      177.61     29.91 o 
 -24   4   8     1597.96     1586.74     93.06 o 
 -22   4   8      177.06      119.72     23.34 o 
 -20   4   8       55.72       56.55      8.10 o 
 -18   4   8     5583.50     5196.32    111.51 o 
 -16   4   8       43.90       49.83     11.76 o 
 -14   4   8     1373.75     1492.91     45.57 o 
 -12   4   8     1567.05     1381.83     41.04 o 
 -10   4   8     4577.25     4885.69     78.05 o 
  -8   4   8     4724.06     4312.40     67.84 o 
  -6   4   8      649.48      743.47     29.47 o 
  -4   4   8     1481.09     1349.18     41.32 o 
  -2   4   8      247.22      288.50     18.93 o 
   0   4   8      957.93     1000.97     35.08 o 
   2   4   8     3049.80     3205.87     73.74 o 
   4   4   8      153.80      146.14     14.93 o 
   6   4   8      153.76      115.25     16.10 o 
   8   4   8     6938.25     6840.37    121.44 o 
  10   4   8     4341.27     4324.28    115.02 o 
  12   4   8     1791.23     1851.54     59.41 o 
  14   4   8     4269.40     4123.00    108.62 o 
  16   4   8      362.29      361.03     31.92 o 
  18   4   8       86.05       57.28     11.27 o 
  20   4   8       15.10       13.99      8.77 o 
  22   4   8       69.26       86.86     15.56 o 
  24   4   8       18.66        0.00      9.98 o 
  26   4   8      198.83      123.17     23.81 o 
  28   4   8      105.61       61.38     11.61 o 
  30   4   8       56.40       58.16     13.11 o 
 -35   5   8       35.88        0.78     23.63 o 
 -33   5   8      111.96       96.76     21.66 o 
 -31   5   8      270.26      263.56     38.29 o 
 -29   5   8       15.95        9.61     14.04 o 
 -27   5   8        0.04        0.00     11.87 o 
 -25   5   8      534.73      449.98     55.17 o 
 -23   5   8      144.05      230.99     46.51 o 
 -21   5   8      409.93      404.51     35.64 o 
 -19   5   8     3436.05     3639.70    129.25 o 
 -17   5   8     1173.12     1056.36     96.17 o 
 -15   5   8     1753.43     1935.19     89.72 o 
 -13   5   8     3492.59     3714.16     86.68 o 
 -11   5   8     1423.56     1487.71     52.88 o 
  -9   5   8      466.66      484.51     19.69 o 
  -7   5   8      381.05      315.24     16.02 o 
  -5   5   8        0.11        9.83      3.97 o 
  -3   5   8       43.40       43.61      6.22 o 
  -1   5   8     5406.10     5166.32    104.39 o 
   1   5   8       12.88       11.32      6.41 o 
   3   5   8     4996.90     4673.48     92.34 o 
   5   5   8      566.84      438.26     25.67 o 
   7   5   8     2828.68     2962.57     73.98 o 
   9   5   8     4688.54     4517.17    100.59 o 
  11   5   8       38.54       50.02     10.45 o 
  13   5   8      887.73      921.58     45.30 o 
  15   5   8     4894.19     4891.82    121.91 o 
  17   5   8       40.36        2.61      8.15 o 
  19   5   8        0.11        0.00      8.49 o 
  21   5   8       19.67       45.28     15.88 o 
  23   5   8       35.65       52.20      9.95 o 
  25   5   8        4.47        0.00     15.09 o 
  27   5   8        1.25        8.80     12.24 o 
  29   5   8       92.47      105.88     12.79 o 
 -34   6   8       50.71       18.04     17.08 o 
 -32   6   8      204.99      173.79     43.80 o 
 -30   6   8       44.05       51.97     33.47 o 
 -28   6   8        6.87       42.67     14.27 o 
 -26   6   8      206.07      279.69     51.75 o 
 -24   6   8      830.43      812.85     81.33 o 
 -22   6   8        0.07       45.04     15.23 o 
 -20   6   8      195.53      156.32     37.52 o 
 -18   6   8      183.46      158.45     24.45 o 
 -16   6   8     4665.52     5117.46    160.63 o 
 -14   6   8     1773.47     1662.30     57.51 o 
 -12   6   8     2458.03     2653.28     76.26 o 
 -10   6   8       35.80       70.09     13.01 o 
  -8   6   8       22.82       39.13      8.69 o 
  -6   6   8     6692.67     6443.00    116.32 o 
  -4   6   8     4860.23     4826.77    100.13 o 
  -2   6   8     1461.82     1347.59     49.83 o 
   0   6   8     5127.07     4925.78     95.52 o 
   2   6   8     5634.29     5950.09    107.84 o 
   4   6   8     4815.55     4901.53     99.69 o 
   6   6   8      432.64      518.30     28.86 o 
   8   6   8      639.33      534.12     40.57 o 
  10   6   8        4.71        0.00      7.38 o 
  12   6   8     3007.04     2973.64     88.91 o 
  14   6   8       36.67       14.04      5.87 o 
  16   6   8     1877.18     1779.17     74.04 o 
  18   6   8       41.12       74.46     10.51 o 
  20   6   8      185.26      130.71     20.11 o 
  22   6   8      453.04      434.95     30.49 o 
  24   6   8        5.27       12.00      8.55 o 
  26   6   8      100.60      109.96     11.56 o 
  28   6   8       47.06       83.68     23.00 o 
 -33   7   8      360.35      403.72     45.95 o 
 -31   7   8       87.66      109.40     22.22 o 
 -29   7   8       75.32      102.59     19.87 o 
 -27   7   8       70.29       67.84     46.14 o 
 -25   7   8       64.42       89.93     22.40 o 
 -23   7   8     1234.87     1369.62    110.13 o 
 -21   7   8     4544.97     4689.88    165.12 o 
 -19   7   8      482.40      537.70     49.00 o 
 -17   7   8     1177.60     1553.22     85.99 o 
 -15   7   8      684.09      808.83     64.51 o 
 -13   7   8        5.11       18.65      6.39 o 
 -11   7   8     2907.17     3252.32     90.82 o 
  -9   7   8      158.49      150.31     18.49 o 
  -7   7   8     2798.70     2766.64     78.30 o 
  -5   7   8      827.93      850.67     39.68 o 
  -3   7   8      271.22      301.04     25.06 o 
  -1   7   8     2868.63     2679.66     75.45 o 
   1   7   8     3232.08     3426.38     86.82 o 
   3   7   8      120.88      137.48     22.37 o 
   5   7   8        1.38       12.72      8.73 o 
   7   7   8     5195.95     5234.44    109.00 o 
   9   7   8        7.84       27.02      7.60 o 
  11   7   8     2786.84     2956.93    105.54 o 
  13   7   8      116.32      138.61     14.11 o 
  15   7   8       53.14      125.90     19.86 o 
  17   7   8      891.98     1001.53     52.24 o 
  19   7   8        0.15        0.00     11.94 o 
  21   7   8        0.11        0.00     12.63 o 
  23   7   8       68.02       53.31     16.80 o 
  25   7   8        2.07        0.00     14.67 o 
  27   7   8       14.25       20.66     26.92 o 
 -30   8   8        6.16       37.92     16.40 o 
 -28   8   8       23.13       10.36     16.60 o 
 -26   8   8       23.53       11.62     14.10 o 
 -24   8   8       13.67        4.53     13.58 o 
 -22   8   8      459.33      503.91     57.70 o 
 -20   8   8      141.73      252.74     42.82 o 
 -18   8   8     1938.17     1862.87     99.98 o 
 -16   8   8       15.47       27.57     11.97 o 
 -14   8   8     1329.96     1538.54     93.12 o 
 -12   8   8       19.93        5.34      9.40 o 
 -10   8   8      242.06      240.33     23.21 o 
  -8   8   8      767.51      838.45     45.04 o 
  -6   8   8     1085.55     1092.40     58.55 o 
  -4   8   8       50.96       59.63     12.98 o 
  -2   8   8      221.98      197.06     23.89 o 
   0   8   8       78.48       86.43     13.71 o 
   2   8   8      167.21      138.49     15.28 o 
   4   8   8      637.55      725.05     40.81 o 
   6   8   8      181.63      210.71     20.49 o 
   8   8   8        2.60       38.16     12.56 o 
  10   8   8       85.60       70.80     18.21 o 
  12   8   8       19.11       13.46     16.75 o 
  14   8   8      121.01      120.75     17.69 o 
  16   8   8        0.31        0.00     16.75 o 
  18   8   8        3.62       11.92     25.25 o 
  20   8   8      212.95      256.55     33.74 o 
  22   8   8        0.90       13.17     15.29 o 
  24   8   8       70.54        7.03     17.52 o 
 -27   9   8       60.27       39.76     14.91 o 
 -25   9   8      146.49      158.90     40.08 o 
 -23   9   8      434.70      300.24     35.24 o 
 -21   9   8        4.65       10.09     11.00 o 
 -19   9   8       47.06       62.08     18.61 o 
 -17   9   8     1293.04     1348.32     82.79 o 
 -15   9   8        1.67       23.31     10.48 o 
 -13   9   8      818.23     1022.59     60.22 o 
 -11   9   8      843.57      780.79     46.01 o 
  -9   9   8      232.65      286.06     22.57 o 
  -7   9   8      158.80      191.84     21.30 o 
  -5   9   8        5.92        7.86      9.49 o 
  -3   9   8       18.16       23.51      8.79 o 
  -1   9   8       27.22       48.26      8.40 o 
   1   9   8      182.16      143.92     19.05 o 
   3   9   8       83.59      118.60     15.11 o 
   5   9   8      273.42      244.68     22.24 o 
   7   9   8       77.92       40.73     18.72 o 
   9   9   8      242.55      248.92     68.68 o 
  11   9   8       26.94       34.13     13.08 o 
  13   9   8      234.68      210.90     28.47 o 
  15   9   8      158.42      267.72     31.19 o 
  17   9   8       24.84        2.95     16.66 o 
  19   9   8      155.77      191.32     27.53 o 
  21   9   8      202.66      262.31     54.60 o 
 -24  10   8        1.18       75.43     17.56 o 
 -22  10   8        2.19       15.98     16.44 o 
 -20  10   8        0.30       19.97     30.12 o 
 -18  10   8       10.70        2.41     12.11 o 
 -16  10   8       38.58       42.24     12.98 o 
 -14  10   8       30.79       36.86     14.20 o 
 -12  10   8       40.79       23.42     10.01 o 
 -10  10   8       15.07       24.54      8.71 o 
  -8  10   8        3.98        4.54     10.03 o 
  -6  10   8      106.43       75.87     12.75 o 
  -4  10   8       12.83       19.63     17.62 o 
  -2  10   8       18.36       17.71      9.60 o 
   0  10   8      494.39      471.37     40.66 o 
   2  10   8       52.01       48.16     15.80 o 
   4  10   8       23.20        6.08     20.60 o 
   6  10   8      172.07      155.04     18.57 o 
   8  10   8      220.51      169.55     48.48 o 
  10  10   8       92.95       98.82     17.29 o 
  12  10   8       96.35       72.63     14.03 o 
  14  10   8       15.71       67.30     15.76 o 
  16  10   8      318.02      284.86     38.17 o 
  18  10   8      124.66      106.07     18.11 o 
 -21  11   8      128.62       90.16     14.33 o 
 -19  11   8      107.51      117.90     23.83 o 
 -17  11   8       49.09      114.65     19.53 o 
 -15  11   8      137.77      130.09     22.08 o 
 -13  11   8      292.11      353.03     55.82 o 
 -11  11   8       34.32       60.05     10.88 o 
  -9  11   8       32.75       52.41     17.61 o 
  -7  11   8      121.28      131.69     20.87 o 
  -5  11   8       18.89       79.02     17.79 o 
  -3  11   8       12.78        6.55     13.47 o 
  -1  11   8       49.07       46.02     13.14 o 
   1  11   8        0.35        0.00     21.29 o 
   3  11   8       84.87       98.08     25.13 o 
   5  11   8        6.27        1.45     18.32 o 
   7  11   8        0.64        0.00     19.21 o 
   9  11   8      316.93      349.40     28.91 o 
  11  11   8      153.72      254.77     30.98 o 
  13  11   8       57.14       69.50     15.06 o 
  15  11   8      228.09      320.71     29.49 o 
 -14  12   8       27.45       36.15     19.11 o 
 -12  12   8       16.54       70.06     18.50 o 
 -10  12   8      112.33      192.32     27.75 o 
  -8  12   8       33.42       30.73     12.13 o 
  -6  12   8       37.55       81.60     17.68 o 
  -4  12   8      140.80      178.83     20.42 o 
  -2  12   8       20.94       29.14     11.57 o 
   0  12   8      272.15      288.83     23.03 o 
   2  12   8        6.77       12.68     16.38 o 
   4  12   8        6.64        0.29     13.53 o 
   6  12   8        0.27       11.19     17.96 o 
   8  12   8       51.04       71.77     16.36 o 
 -37   1   9      207.84      167.79     16.86 o 
 -35   1   9      487.85      461.61     36.23 o 
 -33   1   9        1.66       19.40     15.02 o 
 -31   1   9      485.97      475.53     39.03 o 
 -29   1   9      247.67      219.50     25.95 o 
 -27   1   9        0.88       10.09      8.66 o 
 -25   1   9      743.15      537.14     42.86 o 
 -23   1   9      112.32       76.87     16.59 o 
 -21   1   9     1655.38     1451.26     69.31 o 
 -19   1   9      363.33      317.44     34.75 o 
 -17   1   9     4234.49     4172.89    116.11 o 
 -15   1   9     2139.87     1999.85     49.41 o 
 -13   1   9     7296.44     6716.39     82.20 o 
 -11   1   9      744.47      791.13     25.75 o 
  -9   1   9       81.06      162.83     12.14 o 
  -7   1   9     1837.90     1963.90     42.28 o 
  -5   1   9      783.11      732.36     33.86 o 
  -3   1   9     1224.59     1143.77     35.50 o 
  -1   1   9     6832.95     7588.65     99.89 o 
   1   1   9     5451.80     5077.98     85.93 o 
   3   1   9     1932.37     2016.74     50.36 o 
   5   1   9      870.17      888.49     43.20 o 
   7   1   9      646.94      711.24     39.37 o 
   9   1   9     1250.56     1266.84     54.86 o 
  11   1   9       38.36       18.83      9.17 o 
  13   1   9      914.06      898.96     46.97 o 
  15   1   9      425.24      542.93     36.35 o 
  17   1   9       56.47       48.04     12.99 o 
  19   1   9     2413.39     2379.59     77.19 o 
  21   1   9      551.88      461.27     31.33 o 
  23   1   9      112.45       73.39     11.32 o 
  25   1   9       96.50       38.52      8.00 o 
  27   1   9        4.79       13.94     14.33 o 
  29   1   9       85.84       74.26     14.29 o 
  31   1   9        1.99       17.17     21.94 o 
 -38   2   9       80.67       92.91     13.06 o 
 -36   2   9       14.42       11.79     11.15 o 
 -34   2   9      121.95      147.49     18.07 o 
 -32   2   9      706.07      687.68     45.29 o 
 -30   2   9      685.42      685.04     47.42 o 
 -28   2   9       96.97       76.71     13.78 o 
 -26   2   9      290.94      245.65     29.23 o 
 -24   2   9       66.61       75.89     16.69 o 
 -22   2   9      168.57      186.99     29.60 o 
 -20   2   9     1027.15      886.05     52.63 o 
 -18   2   9      495.65      293.67     62.67 o 
 -16   2   9      945.17      877.22     41.00 o 
 -14   2   9     1402.38     1649.04     45.51 o 
 -12   2   9     2651.32     2649.97     53.08 o 
 -10   2   9      546.06      370.96     18.17 o 
  -8   2   9      124.06       79.08      8.96 o 
  -6   2   9       33.29      114.24     11.87 o 
  -4   2   9       11.08       19.16      6.18 o 
  -2   2   9        1.82       13.82      4.58 o 
   0   2   9      254.81      319.66     21.73 o 
   2   2   9     1278.70     1327.28     44.31 o 
   4   2   9     2562.30     2185.94     61.46 o 
   6   2   9     1397.99     1240.58     53.67 o 
   8   2   9      931.92     1255.97     53.93 o 
  10   2   9       94.90       62.52     11.89 o 
  12   2   9     1276.49     1277.58     57.12 o 
  14   2   9     1798.18     1638.01     73.70 o 
  16   2   9      460.49      467.78     33.99 o 
  18   2   9      520.76      439.11     33.43 o 
  20   2   9     3087.71     3095.56     99.44 o 
  22   2   9     1107.34     1173.75     59.62 o 
  24   2   9      486.73      450.26     35.42 o 
  26   2   9       36.79       56.16     11.51 o 
  28   2   9        2.67        0.00      8.17 o 
  30   2   9       53.77       22.57     14.71 o 
 -37   3   9      277.31      157.73     24.03 o 
 -35   3   9      508.27      459.69     41.24 o 
 -33   3   9      339.39      388.17     40.50 o 
 -31   3   9      147.09       99.14     18.63 o 
 -29   3   9      211.07      186.56     27.20 o 
 -27   3   9        5.00        0.00     13.46 o 
 -25   3   9      201.93      172.49     26.51 o 
 -23   3   9      448.99      550.58     39.62 o 
 -21   3   9       14.95       46.55     11.81 o 
 -19   3   9      651.61      785.34     48.33 o 
 -17   3   9     2062.42     2058.17     74.87 o 
 -15   3   9     4235.80     4385.78     98.92 o 
 -13   3   9      297.09      285.59     16.21 o 
 -11   3   9     1123.87      982.29     29.63 o 
  -9   3   9       34.57       32.69      5.65 o 
  -7   3   9     1407.06     1666.98     45.52 o 
  -5   3   9      347.66      404.91     21.56 o 
  -3   3   9       29.88       18.85      5.95 o 
  -1   3   9     7114.43     6662.91     98.39 o 
   1   3   9     1448.18     1734.95     47.86 o 
   3   3   9     1392.38     1165.37     42.11 o 
   5   3   9     3621.57     3560.08     79.16 o 
   7   3   9     3385.37     3540.59     93.66 o 
   9   3   9     1942.45     1757.68     66.17 o 
  11   3   9       47.04       25.62      8.97 o 
  13   3   9     1079.17     1059.76     52.08 o 
  15   3   9      142.69      108.02     17.47 o 
  17   3   9     5216.80     5287.42    130.22 o 
  19   3   9       39.34       49.32     15.73 o 
  21   3   9      170.43      128.86     18.99 o 
  23   3   9     1434.53     1209.00     58.96 o 
  25   3   9      102.70      166.96     18.49 o 
  27   3   9      242.02      213.14     16.54 o 
  29   3   9       56.52       74.66     15.59 o 
  31   3   9        2.17        0.00     17.83 o 
 -36   4   9        6.04        0.00     12.46 o 
 -34   4   9      166.85      141.68     19.21 o 
 -32   4   9       25.27       46.69     24.94 o 
 -30   4   9       47.25       49.19     19.06 o 
 -28   4   9      811.45      758.92     63.52 o 
 -26   4   9      414.03      330.48     48.69 o 
 -24   4   9        1.61       20.12      9.39 o 
 -22   4   9      633.03      642.29     54.97 o 
 -20   4   9       69.63       14.21      8.85 o 
 -18   4   9      687.94      698.06     37.59 o 
 -16   4   9     2168.22     2552.63     84.80 o 
 -14   4   9     2030.68     2162.35     58.09 o 
 -12   4   9      153.48      157.40     14.12 o 
 -10   4   9      101.19      110.38      9.57 o 
  -8   4   9        0.21        9.58      4.21 o 
  -6   4   9     6865.57     7160.11    103.55 o 
  -4   4   9      978.05      995.79     39.22 o 
  -2   4   9      105.88      122.25     12.62 o 
   0   4   9     1961.40     2067.52     54.03 o 
   2   4   9      812.35      870.84     38.03 o 
   4   4   9     7369.88     8355.06    118.12 o 
   6   4   9     1913.34     2214.85     67.32 o 
   8   4   9     5993.14     5881.13    126.35 o 
  10   4   9      452.74      477.23     33.80 o 
  12   4   9     1328.90     1293.43     58.45 o 
  14   4   9      186.26      200.17     25.45 o 
  16   4   9      130.26       98.64     16.88 o 
  18   4   9       56.23       31.83     16.12 o 
  20   4   9      141.35      143.99     23.82 o 
  22   4   9     2161.74     1974.37     79.01 o 
  24   4   9      105.16       66.87     10.60 o 
  26   4   9       12.43       32.90     11.52 o 
  28   4   9       16.90        0.00     10.85 o 
  30   4   9       68.49       77.64     17.18 o 
 -35   5   9       15.43        1.94     20.29 o 
 -33   5   9       42.89       42.88     20.84 o 
 -31   5   9      744.11      630.50     69.32 o 
 -29   5   9      161.03      233.86     34.62 o 
 -27   5   9      119.29      113.35     28.24 o 
 -25   5   9        9.01       21.04     15.95 o 
 -23   5   9       69.57       70.37     15.53 o 
 -21   5   9     1305.30     1585.52    114.92 o 
 -19   5   9      536.89      476.34     40.52 o 
 -17   5   9       21.09        2.67      8.60 o 
 -15   5   9      596.31      772.55     54.28 o 
 -13   5   9     2435.80     2373.76     68.81 o 
 -11   5   9       89.66       93.30     12.88 o 
  -9   5   9     6012.22     5829.04    103.43 o 
  -7   5   9      268.44      287.29     16.47 o 
  -5   5   9     3052.99     2960.46     66.28 o 
  -3   5   9     5797.59     5653.81    109.24 o 
  -1   5   9      767.39      775.37     36.94 o 
   1   5   9      485.70      569.76     29.21 o 
   3   5   9     1895.55     1630.87     50.01 o 
   5   5   9      810.01      949.34     44.54 o 
   7   5   9     4011.98     4409.75    107.59 o 
   9   5   9      329.96      339.20     28.58 o 
  11   5   9       54.16       34.31     11.90 o 
  13   5   9      151.87      129.76     21.64 o 
  15   5   9        8.34        4.80      7.25 o 
  17   5   9       20.94        8.51      7.63 o 
  19   5   9     2564.45     2414.72     98.22 o 
  21   5   9      600.54      530.78     32.60 o 
  23   5   9        3.09       15.64     17.40 o 
  25   5   9       55.17       69.59     10.83 o 
  27   5   9       31.86       60.10      9.90 o 
  29   5   9        3.73       22.96     13.60 o 
 -34   6   9        1.79       14.98     16.25 o 
 -32   6   9        9.12       20.05     14.67 o 
 -30   6   9        5.66       28.42     31.20 o 
 -28   6   9      336.63      245.87     48.40 o 
 -26   6   9       51.32       73.18     17.98 o 
 -24   6   9      357.56      372.96     54.81 o 
 -22   6   9      233.42      372.41     64.27 o 
 -20   6   9     1177.42     1144.04     96.14 o 
 -18   6   9      602.20      708.94     61.93 o 
 -16   6   9      137.00      185.83     34.11 o 
 -14   6   9     4001.30     4078.48    143.08 o 
 -12   6   9     4738.55     4910.29    110.38 o 
 -10   6   9     1901.67     1973.39     71.98 o 
  -8   6   9     1038.52      874.08     41.71 o 
  -6   6   9      381.03      415.27     26.22 o 
  -4   6   9      117.52       89.82     13.36 o 
  -2   6   9      389.37      323.08     22.64 o 
   0   6   9     1375.97     1444.03     46.72 o 
   2   6   9      329.22      306.97     21.11 o 
   4   6   9      184.07      163.10     18.19 o 
   6   6   9       24.92       35.05     12.29 o 
   8   6   9       32.67        0.00      8.46 o 
  10   6   9       30.26       34.99     10.61 o 
  12   6   9       73.68       42.30      9.20 o 
  14   6   9       15.30        0.00      7.32 o 
  16   6   9       77.48       70.67     11.64 o 
  18   6   9       78.32       55.00     15.73 o 
  20   6   9      347.52      441.93     31.88 o 
  22   6   9      169.78      177.02     16.95 o 
  24   6   9        0.68        0.00      9.43 o 
  26   6   9       51.70       69.94     11.85 o 
 -31   7   9        0.02       87.33     26.87 o 
 -29   7   9      145.19      143.71     27.17 o 
 -27   7   9       24.00       12.58     13.62 o 
 -25   7   9        1.33        9.50     14.07 o 
 -23   7   9      378.50      446.61     76.66 o 
 -21   7   9       12.97       48.19     20.90 o 
 -19   7   9       49.45       50.11     16.62 o 
 -17   7   9     1248.08     1261.91     94.53 o 
 -15   7   9      397.32      397.40     44.06 o 
 -13   7   9        0.17       11.00      8.40 o 
 -11   7   9      516.08      513.19     30.58 o 
  -9   7   9     1507.70     1565.88     60.86 o 
  -7   7   9     6214.25     6373.20    123.87 o 
  -5   7   9     1332.58     1421.15     54.44 o 
  -3   7   9      146.16      202.44     21.69 o 
  -1   7   9       90.46       96.93     15.14 o 
   1   7   9      242.14      245.73     26.43 o 
   3   7   9      287.74      256.66     24.01 o 
   5   7   9      914.78      851.64     46.11 o 
   7   7   9        2.84        5.21     13.69 o 
   9   7   9     1158.78     1260.62     57.69 o 
  11   7   9      310.75      347.77     31.10 o 
  13   7   9       36.57       63.66     14.56 o 
  15   7   9      400.75      296.72     34.01 o 
  17   7   9       82.61       62.10     14.30 o 
  19   7   9       96.37       92.86     14.21 o 
  21   7   9        3.30       11.27     11.42 o 
  23   7   9      114.80      103.45     17.17 o 
  25   7   9      164.54      133.18     19.47 o 
 -30   8   9      123.11       99.84     23.25 o 
 -28   8   9        4.63        0.00     14.88 o 
 -26   8   9      563.85      566.04     82.08 o 
 -24   8   9      222.49      181.88     49.04 o 
 -22   8   9      158.45      185.11     22.39 o 
 -20   8   9      105.09      171.18     30.82 o 
 -18   8   9     1076.80     1210.79     77.73 o 
 -16   8   9      972.75      944.35     91.81 o 
 -14   8   9      489.40      592.71     59.84 o 
 -12   8   9      123.21       75.76     12.64 o 
 -10   8   9      106.49      135.84     20.62 o 
  -8   8   9     1146.12     1205.39     55.20 o 
  -6   8   9       14.55       24.89      7.35 o 
  -4   8   9      307.02      262.79     23.29 o 
  -2   8   9     1834.40     1710.86     62.41 o 
   0   8   9       23.11        0.00      6.78 o 
   2   8   9     1346.26     1244.62     56.67 o 
   4   8   9       73.99       46.36      8.59 o 
   6   8   9        0.18        0.00      8.78 o 
   8   8   9      462.44      398.22     64.34 o 
  10   8   9      202.57      169.78     19.89 o 
  12   8   9      160.27      180.67     22.59 o 
  14   8   9       99.31       75.26     19.30 o 
  16   8   9       14.88        0.00     16.01 o 
  18   8   9        1.76       21.16     16.54 o 
  20   8   9      119.61      171.89     24.49 o 
  22   8   9       14.24       44.89     29.15 o 
  24   8   9      332.97      375.12     44.14 o 
 -27   9   9       11.32       35.82     55.91 o 
 -25   9   9      241.45      187.38     34.72 o 
 -23   9   9      165.42       90.06     16.37 o 
 -21   9   9       78.35       67.87     16.06 o 
 -19   9   9       33.05       75.68     16.01 o 
 -17   9   9       11.16        7.41     15.46 o 
 -15   9   9       26.34       45.26     15.24 o 
 -13   9   9        3.41        0.00     10.03 o 
 -11   9   9      148.29      203.14     20.70 o 
  -9   9   9       41.71       61.01     14.56 o 
  -7   9   9       89.59       83.22     10.96 o 
  -5   9   9      556.73      517.78     35.32 o 
  -3   9   9      109.58       66.02     10.76 o 
  -1   9   9     2251.54     2292.97     76.97 o 
   1   9   9      384.86      357.07     23.86 o 
   3   9   9      866.30      776.40     38.36 o 
   5   9   9      217.93      152.46     20.24 o 
   7   9   9       39.18       52.81     11.09 o 
   9   9   9      132.98      164.78     33.30 o 
  11   9   9       34.76       41.19     14.05 o 
  13   9   9       26.11       34.59     13.43 o 
  15   9   9      155.20      193.02     32.28 o 
  17   9   9        3.84        3.28     22.13 o 
  19   9   9       12.37       28.26     14.99 o 
  21   9   9       91.88      230.13     27.86 o 
 -24  10   9        1.72       19.90     42.97 o 
 -22  10   9      210.28      242.47     30.66 o 
 -20  10   9      219.54      214.59     24.22 o 
 -18  10   9      320.63      360.83     39.10 o 
 -16  10   9      675.34      759.52     89.17 o 
 -14  10   9        0.49        6.62     21.59 o 
 -12  10   9      261.14      280.59     30.54 o 
 -10  10   9      694.53      801.68     45.29 o 
  -8  10   9      292.48      218.50     17.41 o 
  -6  10   9      571.92      592.83     35.84 o 
  -4  10   9      247.11      285.32     24.85 o 
  -2  10   9        4.94        0.46      9.33 o 
   0  10   9       16.57       38.72     13.57 o 
   2  10   9       45.70       60.69     16.17 o 
   4  10   9      235.43      235.82     31.54 o 
   6  10   9      434.05      332.88     45.76 o 
   8  10   9       81.74       51.67     30.80 o 
  10  10   9      122.70      117.73     22.39 o 
  12  10   9        8.07        1.11     30.07 o 
  14  10   9        6.91       60.89     17.91 o 
  16  10   9       96.27      125.91     32.66 o 
  18  10   9       42.60      117.68     21.53 o 
 -19  11   9       17.54       70.94     18.30 o 
 -17  11   9       25.48        0.00     17.82 o 
 -15  11   9       40.69       54.03     17.15 o 
 -13  11   9        1.04        8.32     16.18 o 
 -11  11   9       23.48       42.28     16.22 o 
  -9  11   9        1.54       23.39     10.82 o 
  -7  11   9        0.19       14.11     13.15 o 
  -5  11   9       15.44        8.95     14.55 o 
  -3  11   9        5.29       18.54     18.95 o 
  -1  11   9      368.12      349.28     28.32 o 
   1  11   9       40.44       33.86     14.93 o 
   3  11   9       12.28       15.08     14.55 o 
   5  11   9        2.04       20.14     18.86 o 
   7  11   9       69.74       74.69     16.91 o 
   9  11   9       38.29       25.76     18.35 o 
  11  11   9       26.65       26.36     14.55 o 
  13  11   9       12.05       19.52     17.10 o 
 -12  12   9        6.44        5.15     39.48 o 
 -10  12   9        9.70        0.00     16.55 o 
  -8  12   9      130.00      195.45     29.24 o 
  -6  12   9      117.44      152.99     17.81 o 
  -4  12   9       59.42       59.85     24.54 o 
  -2  12   9      112.27      132.64     16.40 o 
   0  12   9      176.99      176.72     21.01 o 
   2  12   9       55.64       53.62     28.39 o 
   4  12   9       11.62       18.20     15.31 o 
   6  12   9        4.33        0.00     15.83 o 
 -38   0  10        6.37        0.00     18.68 o 
 -36   0  10       24.15        0.13     22.58 o 
 -34   0  10      408.76      306.23     39.85 o 
 -32   0  10      376.77      214.35     27.62 o 
 -30   0  10      123.64      153.95     25.30 o 
 -28   0  10     4487.09     4804.89    208.50 o 
 -26   0  10      711.04      666.43     66.89 o 
 -24   0  10     3301.11     3406.69    202.84 o 
 -22   0  10     2516.27     2490.66    135.63 o 
 -20   0  10      228.64      147.33     40.52 o 
 -18   0  10     6691.09     6070.84    208.79 o 
 -16   0  10     3674.50     4037.43    162.22 o 
 -14   0  10      211.57      247.88     24.07 o 
 -12   0  10      287.19      296.67     23.06 o 
 -10   0  10     1016.07      949.54     45.91 o 
  -8   0  10     1923.90     2534.70     88.95 o 
  -6   0  10       12.32        0.00      4.62 o 
  -4   0  10     1003.97     1116.74     55.09 o 
  -2   0  10      435.36      582.26     43.99 o 
   0   0  10     2860.48     3577.80     99.27 o 
   2   0  10     2784.11     3087.34    131.35 o 
   4   0  10     8342.88     8545.18    306.65 o 
   6   0  10     8090.44     8194.29    281.06 o 
   8   0  10     1683.28     1688.85    103.04 o 
  10   0  10     8916.69    10297.18    276.53 o 
  12   0  10       21.59        2.86     11.07 o 
  14   0  10      140.78      251.08     39.75 o 
  16   0  10       17.65       22.53     12.89 o 
  18   0  10      707.35      865.13     64.07 o 
  20   0  10     2016.66     1943.46    100.94 o 
  22   0  10      758.22      711.70     56.33 o 
  24   0  10       14.03       15.86     10.15 o 
  26   0  10        0.42        1.72     10.97 o 
  28   0  10      172.80      115.33     15.03 o 
  30   0  10       12.13       68.93     12.85 o 
 -37   1  10       33.94       62.84     11.06 o 
 -35   1  10       73.72       65.26     10.88 o 
 -33   1  10      151.14      148.30     19.04 o 
 -31   1  10      275.33      316.97     34.54 o 
 -29   1  10      430.48      427.50     36.45 o 
 -27   1  10      421.42      366.47     37.90 o 
 -25   1  10       68.92       38.86     12.48 o 
 -23   1  10      496.16      476.50     38.18 o 
 -21   1  10        0.77       34.39      9.73 o 
 -19   1  10      166.99       89.55     20.27 o 
 -17   1  10      584.17      607.92     43.25 o 
 -15   1  10     1073.53     1031.14     35.74 o 
 -13   1  10    21940.86    21916.63    180.25 o 
 -11   1  10      523.81      417.57     19.40 o 
  -9   1  10     4595.16     4785.07     72.15 o 
  -7   1  10     2435.81     2398.18     52.58 o 
  -5   1  10        9.51        0.00      3.30 o 
  -3   1  10     1158.52     1199.58     37.72 o 
  -1   1  10        2.58        0.85      7.73 o 
   1   1  10     6054.61     6672.24    104.87 o 
   3   1  10     1782.96     2124.62     54.96 o 
   5   1  10      124.51       87.45     15.62 o 
   7   1  10      654.39      661.69     39.12 o 
   9   1  10      124.54      232.62     28.85 o 
  11   1  10      344.38      420.83     32.09 o 
  13   1  10     2415.26     2425.45     83.64 o 
  15   1  10      799.91      955.88     51.14 o 
  17   1  10      391.92      312.26     36.69 o 
  19   1  10     1409.99     1807.22     68.31 o 
  21   1  10      835.71      778.88     45.40 o 
  23   1  10      239.87      112.04     13.82 o 
  25   1  10      495.90      513.53     30.24 o 
  27   1  10      306.05      253.16     22.55 o 
  29   1  10        0.05       40.07     23.58 o 
 -36   2  10       87.38      114.62     19.88 o 
 -34   2  10      117.17       83.84     16.70 o 
 -32   2  10       73.74       82.15     11.59 o 
 -30   2  10      665.21      752.41     50.79 o 
 -28   2  10      225.85      295.48     34.27 o 
 -26   2  10      316.32      440.68     42.13 o 
 -24   2  10     1387.10     1420.70     71.87 o 
 -22   2  10     3472.17     3307.14    111.43 o 
 -20   2  10     1146.10     1385.79     67.96 o 
 -18   2  10      152.51      149.07     26.14 o 
 -16   2  10      347.08      369.09     25.52 o 
 -14   2  10      217.27      235.58     14.65 o 
 -12   2  10      362.21      317.19     15.89 o 
 -10   2  10       36.88       31.50      5.69 o 
  -8   2  10     2665.21     2735.77     53.50 o 
  -6   2  10     4558.34     4600.76     82.04 o 
  -4   2  10       40.52       37.02      8.72 o 
  -2   2  10     3786.04     3687.68     78.65 o 
   0   2  10      630.58      555.15     31.48 o 
   2   2  10      722.51      620.73     31.67 o 
   4   2  10      210.80      134.33     23.24 o 
   6   2  10     7865.66     9229.64    195.61 o 
   8   2  10    13186.67    13046.89    208.18 o 
  10   2  10      264.15      248.33     27.43 o 
  12   2  10     2265.81     2371.44     91.25 o 
  14   2  10      622.91      826.99     47.02 o 
  16   2  10      292.41      343.81     32.47 o 
  18   2  10        3.17       56.61     12.54 o 
  20   2  10     1352.83     1581.37     70.41 o 
  22   2  10     1575.65     1593.54     70.55 o 
  24   2  10       20.08       40.82      9.22 o 
  26   2  10      321.00      204.25     18.20 o 
  28   2  10        0.09        0.00     10.58 o 
  30   2  10      104.83       91.55     15.78 o 
 -37   3  10       19.68       12.56     18.15 o 
 -35   3  10       60.00       86.46     26.41 o 
 -33   3  10        8.22       19.45     11.97 o 
 -31   3  10      215.14      267.70     36.55 o 
 -29   3  10      974.70      959.97     71.61 o 
 -27   3  10       56.02       73.03     18.07 o 
 -25   3  10      308.06      350.40     31.06 o 
 -23   3  10      735.47      542.69     38.98 o 
 -21   3  10     2390.67     2465.37     98.46 o 
 -19   3  10     1451.10     1514.91     76.96 o 
 -17   3  10     2638.81     2374.59     74.32 o 
 -15   3  10      622.41      550.95     32.36 o 
 -13   3  10      235.73      282.75     15.17 o 
 -11   3  10       22.42        6.27      4.50 o 
  -9   3  10       85.31       97.12     11.22 o 
  -7   3  10      842.76      782.60     29.34 o 
  -5   3  10      745.54      850.17     37.47 o 
  -3   3  10     2059.78     2062.21     58.75 o 
  -1   3  10     1019.34     1238.99     41.06 o 
   1   3  10     1240.73      946.70     40.89 o 
   3   3  10     3930.19     3643.07     78.90 o 
   5   3  10        1.97       17.69      9.16 o 
   7   3  10      678.17      788.74     43.33 o 
   9   3  10     1110.98      901.99     46.97 o 
  11   3  10        1.95       14.67     12.11 o 
  13   3  10      427.84      372.03     33.22 o 
  15   3  10      160.68      126.31     20.71 o 
  17   3  10      345.17      270.67     29.28 o 
  19   3  10      327.72      281.62     37.14 o 
  21   3  10       81.87      101.60     20.41 o 
  23   3  10      225.97      205.59     19.08 o 
  25   3  10      143.77       91.79     12.77 o 
  27   3  10       12.29       23.89      8.61 o 
  29   3  10       14.40        0.00     11.43 o 
 -36   4  10       43.44       66.02     17.77 o 
 -34   4  10       99.30       69.86     16.29 o 
 -32   4  10       28.61       37.92     17.30 o 
 -30   4  10        0.53       24.74     13.58 o 
 -28   4  10      338.72      258.17     38.30 o 
 -26   4  10     1001.31     1077.05     77.29 o 
 -24   4  10      149.07       80.61     20.93 o 
 -22   4  10      986.49     1056.34     74.17 o 
 -20   4  10      546.68      529.44     48.41 o 
 -18   4  10      304.35      219.75     30.25 o 
 -16   4  10     1255.08     1393.22     62.39 o 
 -14   4  10     2633.45     2642.02     79.34 o 
 -12   4  10      275.39      158.42     13.00 o 
 -10   4  10       32.10       29.08      4.80 o 
  -8   4  10     4384.06     4692.05     77.59 o 
  -6   4  10        1.54        4.89      5.47 o 
  -4   4  10      171.29      156.68     13.88 o 
  -2   4  10      922.11     1121.49     42.35 o 
   0   4  10        0.76        9.22      4.51 o 
   2   4  10     1373.72     1299.44     43.96 o 
   4   4  10      997.56     1000.48     44.91 o 
   6   4  10     3355.90     2842.19     86.72 o 
   8   4  10      211.16      144.39     20.35 o 
  10   4  10      106.47      115.88     17.59 o 
  12   4  10      540.56      447.89     39.02 o 
  14   4  10       14.84        0.00      8.52 o 
  16   4  10     1302.92     1113.84     57.74 o 
  18   4  10      191.88       85.81     13.83 o 
  20   4  10        4.50       32.33      8.07 o 
  22   4  10      428.47      301.74     29.05 o 
  24   4  10      264.75      280.16     21.75 o 
  26   4  10      109.10      123.10     12.54 o 
  28   4  10       75.31      131.59     22.26 o 
 -35   5  10        2.03        0.00     17.04 o 
 -33   5  10       94.67      130.47     30.23 o 
 -31   5  10      255.34      260.13     47.89 o 
 -29   5  10      138.68      169.71     31.43 o 
 -27   5  10      161.84      199.96     40.33 o 
 -25   5  10      955.87      947.77     88.02 o 
 -23   5  10        0.70        0.00     11.73 o 
 -21   5  10      133.32      135.65     50.93 o 
 -19   5  10      174.15      171.81     27.78 o 
 -17   5  10       25.96        0.00      9.36 o 
 -15   5  10     1296.14     1400.27     78.15 o 
 -13   5  10      121.73      131.66     14.28 o 
 -11   5  10     3122.96     3255.95     79.44 o 
  -9   5  10      235.14      186.29     20.16 o 
  -7   5  10      465.95      541.94     26.18 o 
  -5   5  10       61.68       57.95      9.34 o 
  -3   5  10     3679.66     3769.36     96.53 o 
  -1   5  10        4.32       13.06      5.28 o 
   1   5  10     9310.68     9710.43    135.51 o 
   3   5  10      391.82      452.88     24.89 o 
   5   5  10      183.09      183.54     21.86 o 
   7   5  10     7455.29     7820.43    143.64 o 
   9   5  10       17.62       19.40      7.34 o 
  11   5  10       32.86       54.52     11.22 o 
  13   5  10      617.82      477.28     38.32 o 
  15   5  10      692.88      695.06     45.58 o 
  17   5  10      215.12      198.03     25.30 o 
  19   5  10        2.00        7.48      9.54 o 
  21   5  10        6.40       34.50     10.06 o 
  23   5  10        4.60       17.37     14.09 o 
  25   5  10        0.83        0.31     11.34 o 
  27   5  10       18.62       30.76     13.02 o 
 -32   6  10       38.89       36.34     15.97 o 
 -30   6  10        6.42       47.49     49.78 o 
 -28   6  10      469.69      588.88     65.00 o 
 -26   6  10      248.17      337.10     62.16 o 
 -24   6  10      763.12      797.32     79.20 o 
 -22   6  10     2401.58     2416.95    149.65 o 
 -20   6  10       61.01      109.02     35.76 o 
 -18   6  10      483.23      615.51     53.50 o 
 -16   6  10      552.16      537.33     47.18 o 
 -14   6  10       92.31       62.12     15.78 o 
 -12   6  10      187.17      152.43     18.78 o 
 -10   6  10       73.72       56.06      9.43 o 
  -8   6  10     4840.58     4837.54    105.16 o 
  -6   6  10        0.89       22.43     11.44 o 
  -4   6  10      131.59       84.92     13.79 o 
  -2   6  10       69.95       55.50     10.08 o 
   0   6  10     6426.90     6874.95    143.61 o 
   2   6  10      120.08      110.72     12.22 o 
   4   6  10     1138.50     1249.10     55.84 o 
   6   6  10      820.94      602.75     37.21 o 
   8   6  10       16.75       32.21      8.82 o 
  10   6  10      648.05      558.96     40.36 o 
  12   6  10      208.14      195.43     24.45 o 
  14   6  10        0.47       18.59     10.02 o 
  16   6  10        7.91        9.83      9.26 o 
  18   6  10       10.44        2.17      8.40 o 
  20   6  10       49.56       55.53     11.75 o 
  22   6  10       23.97       54.11     11.73 o 
  24   6  10       64.54       90.49     11.63 o 
  26   6  10        1.71        0.00     18.39 o 
 -31   7  10        0.69       17.43     15.77 o 
 -29   7  10      135.78      158.46     20.35 o 
 -27   7  10      570.36      454.89     53.07 o 
 -25   7  10       27.83       25.79     18.07 o 
 -23   7  10        4.72       23.73     28.37 o 
 -21   7  10      169.37      219.24     24.48 o 
 -19   7  10      304.02      413.20     41.16 o 
 -17   7  10       98.95      110.94     23.38 o 
 -15   7  10      247.61      332.69     34.42 o 
 -13   7  10     3625.97     3799.11    143.84 o 
 -11   7  10        0.17        9.32      7.98 o 
  -9   7  10       61.35       89.38     12.61 o 
  -7   7  10       60.11      148.45     27.81 o 
  -5   7  10     4328.57     4159.37    100.17 o 
  -3   7  10       85.16       58.49     12.35 o 
  -1   7  10     2685.71     2772.61     89.34 o 
   1   7  10      891.55      715.98     38.41 o 
   3   7  10      156.97      195.32     37.30 o 
   5   7  10     1311.91     1240.75     69.19 o 
   7   7  10      150.58      251.32     35.13 o 
   9   7  10     1023.81     1046.67     60.25 o 
  11   7  10      429.30      523.66     35.53 o 
  13   7  10       37.20        0.00      9.53 o 
  15   7  10       17.74        1.32     12.43 o 
  17   7  10       43.57        8.55     11.10 o 
  19   7  10       26.27       22.52     13.57 o 
  21   7  10      175.25      147.43     19.98 o 
  23   7  10        6.05       23.98     21.78 o 
 -28   8  10        0.10        0.00     15.17 o 
 -26   8  10        1.70        0.00     13.92 o 
 -24   8  10      177.69      198.30     22.56 o 
 -22   8  10      349.14      349.82     50.22 o 
 -20   8  10       11.96        0.00     10.79 o 
 -18   8  10      161.19      132.56     39.29 o 
 -16   8  10      271.81      320.31     48.38 o 
 -14   8  10      161.91      136.66     35.92 o 
 -12   8  10      234.14      226.48     24.65 o 
 -10   8  10      605.17      562.70     35.21 o 
  -8   8  10      491.96      512.31     38.98 o 
  -6   8  10      578.28      478.03     29.58 o 
  -4   8  10        0.90       29.21      6.90 o 
  -2   8  10      301.33      248.70     22.44 o 
   0   8  10      263.65      301.06     22.20 o 
   2   8  10      190.54      217.20     26.23 o 
   4   8  10      147.95      160.39     20.87 o 
   6   8  10     1815.21     1698.69     81.18 o 
   8   8  10       97.51       64.29     12.15 o 
  10   8  10      242.33      277.30     37.78 o 
  12   8  10      222.56      180.21     23.95 o 
  14   8  10       37.86       21.03     14.89 o 
  16   8  10       43.20       44.85     12.89 o 
  18   8  10        8.07       20.46     35.00 o 
  20   8  10       70.94       72.29     33.30 o 
  22   8  10       92.46      162.05     20.02 o 
 -27   9  10       82.19       92.09     20.40 o 
 -25   9  10      170.75      104.96     21.85 o 
 -23   9  10       59.59       68.28     18.28 o 
 -21   9  10      211.54      235.43     24.74 o 
 -19   9  10      447.85      359.25     38.05 o 
 -17   9  10       43.49        0.00     12.83 o 
 -15   9  10      113.79      104.40     22.64 o 
 -13   9  10      129.32       29.21     11.84 o 
 -11   9  10       47.22       50.19     16.60 o 
  -9   9  10      208.29      163.76     22.31 o 
  -7   9  10        5.31       23.82      7.94 o 
  -5   9  10      443.04      489.46     30.73 o 
  -3   9  10      219.25      183.95     22.39 o 
  -1   9  10       88.96       91.81     10.08 o 
   1   9  10      757.39      764.68     43.17 o 
   3   9  10       28.60       14.34     11.22 o 
   5   9  10      226.97      229.17     19.40 o 
   7   9  10     1350.17     1280.14     66.21 o 
   9   9  10       19.11       37.52     13.33 o 
  11   9  10       70.82       73.26     18.19 o 
  13   9  10       23.61       49.31     22.88 o 
  15   9  10        1.73        0.00     21.87 o 
  17   9  10        2.37       68.60     25.89 o 
  19   9  10        8.69       10.71     18.53 o 
 -22  10  10       33.24       64.29     13.59 o 
 -20  10  10       32.66       47.62     17.55 o 
 -18  10  10       13.84       65.18     16.90 o 
 -16  10  10        0.05       19.13     12.23 o 
 -14  10  10       26.97       43.76     16.27 o 
 -12  10  10        0.82       21.78     23.95 o 
 -10  10  10      343.83      343.39     24.95 o 
  -8  10  10      186.91      157.97     17.91 o 
  -6  10  10        0.03        0.00      8.58 o 
  -4  10  10       92.54       79.47     12.84 o 
  -2  10  10       19.22       17.28     10.47 o 
   0  10  10        8.81       10.36     12.26 o 
   2  10  10        2.93       35.23     20.24 o 
   4  10  10        1.62       27.39     23.41 o 
   6  10  10       13.10        0.00     12.72 o 
   8  10  10        9.14        0.00     12.79 o 
  10  10  10        0.33       63.18     18.32 o 
  12  10  10        9.54        4.56     14.57 o 
  14  10  10       12.14       20.43     14.16 o 
  16  10  10        8.95       23.35     36.43 o 
 -17  11  10       71.67       93.87     16.18 o 
 -15  11  10      119.20      227.28     20.37 o 
 -13  11  10        2.81        9.32     14.24 o 
 -11  11  10       21.92       27.48     16.91 o 
  -9  11  10       31.43       57.73     17.13 o 
  -7  11  10       17.77       84.04     11.51 o 
  -5  11  10       21.40       51.71     25.36 o 
  -3  11  10       69.56       98.08     12.52 o 
  -1  11  10        1.58       23.59     17.21 o 
   1  11  10      444.68      398.64     39.03 o 
   3  11  10      552.86      515.27     44.39 o 
   5  11  10        7.27       23.72     16.13 o 
   7  11  10       84.51       80.73     15.08 o 
   9  11  10       22.49       28.14     20.67 o 
  11  11  10       28.32       52.21     28.00 o 
  -8  12  10      166.67      145.06     15.90 o 
  -6  12  10        2.76        9.26     14.03 o 
  -4  12  10       15.91       38.11     15.28 o 
  -2  12  10        4.26       17.22     27.30 o 
   0  12  10       16.52        0.00     17.98 o 
 -37   1  11       12.37       34.61     11.11 o 
 -35   1  11       40.36       54.84     20.29 o 
 -33   1  11       47.80       39.32      9.73 o 
 -31   1  11       23.28       28.14      8.69 o 
 -29   1  11      159.60      181.86     20.92 o 
 -27   1  11        4.74        1.45      9.26 o 
 -25   1  11      174.64      177.44     25.98 o 
 -23   1  11     2482.96     2863.58    106.15 o 
 -21   1  11     1807.18     1797.82     81.50 o 
 -19   1  11      198.02      176.70     26.26 o 
 -17   1  11     4893.06     5241.94    137.60 o 
 -15   1  11     8228.53     7520.72    104.73 o 
 -13   1  11       28.54       89.67      9.17 o 
 -11   1  11     3232.01     3481.26     63.23 o 
  -9   1  11     1761.96     1849.36     45.04 o 
  -7   1  11      188.66      148.61     15.02 o 
  -5   1  11     1325.56     1477.72     44.40 o 
  -3   1  11     2944.47     3127.71     66.19 o 
  -1   1  11       45.40       41.35     12.30 o 
   1   1  11       17.05        5.46      4.88 o 
   3   1  11       37.22       11.30      7.55 o 
   5   1  11      187.64      145.43     20.32 o 
   7   1  11     3272.55     2844.30     88.55 o 
   9   1  11      663.20      588.73     37.84 o 
  11   1  11     2439.08     2503.64     85.58 o 
  13   1  11     7285.40     7377.63    157.44 o 
  15   1  11       57.58       47.90     10.34 o 
  17   1  11     3419.75     3538.26    108.70 o 
  19   1  11      198.19      133.25     21.39 o 
  21   1  11        0.06        0.00     11.90 o 
  23   1  11       37.76       44.29      8.67 o 
  25   1  11      429.03      330.54     26.47 o 
  27   1  11        4.50       13.38     13.27 o 
  29   1  11       20.14       17.29     12.04 o 
 -36   2  11       25.93        7.12     12.72 o 
 -34   2  11       38.95       31.58     14.39 o 
 -32   2  11       70.43       38.06     11.08 o 
 -30   2  11       80.95       56.58     12.03 o 
 -28   2  11       54.57       63.77     12.41 o 
 -26   2  11      727.69      707.64     49.78 o 
 -24   2  11      855.14      975.99     57.87 o 
 -22   2  11      266.74      271.54     33.68 o 
 -20   2  11     1075.88      770.76     51.22 o 
 -18   2  11      820.46      681.59     46.93 o 
 -16   2  11     1366.23     1236.93     62.11 o 
 -14   2  11      771.24      630.16     26.01 o 
 -12   2  11      694.47      791.25     27.67 o 
 -10   2  11     3278.21     3174.02     60.43 o 
  -8   2  11      902.19      970.25     31.96 o 
  -6   2  11     2268.87     2410.82     63.96 o 
  -4   2  11      967.97      922.08     37.87 o 
  -2   2  11        7.22        7.47      4.66 o 
   0   2  11      563.64      793.67     34.76 o 
   2   2  11     1676.16     1645.41     68.09 o 
   4   2  11      715.62      617.04     37.67 o 
   6   2  11      437.54      374.97     33.08 o 
   8   2  11     3459.24     3859.03    107.10 o 
  10   2  11      399.45      424.75     36.03 o 
  12   2  11     1638.35     1779.98     72.25 o 
  14   2  11      257.64      250.04     32.12 o 
  16   2  11      828.46      812.49     49.59 o 
  18   2  11       97.86       89.30     14.38 o 
  20   2  11      381.28      314.95     34.14 o 
  22   2  11       66.27       75.30     11.90 o 
  24   2  11       13.48        4.51      8.24 o 
  26   2  11       10.74        0.00     10.46 o 
  28   2  11      141.18      155.43     12.11 o 
 -35   3  11        2.40       45.08     18.80 o 
 -33   3  11       31.70        0.00     14.35 o 
 -31   3  11       19.57       47.15     11.40 o 
 -29   3  11       99.37      163.93     22.23 o 
 -27   3  11      440.34      465.26     45.02 o 
 -25   3  11     2699.60     2958.66    110.18 o 
 -23   3  11     1610.15     1804.16     81.50 o 
 -21   3  11      170.50      150.39     17.05 o 
 -19   3  11     1071.66     1097.73     59.13 o 
 -17   3  11    11729.87    12005.74    211.05 o 
 -15   3  11     1276.07     1262.13     55.44 o 
 -13   3  11     4060.99     4213.81     79.10 o 
 -11   3  11     1424.26     1376.16     39.32 o 
  -9   3  11       89.79       70.51      9.35 o 
  -7   3  11     3415.28     3640.07     76.55 o 
  -5   3  11      272.36      333.07     19.05 o 
  -3   3  11     2780.96     2830.10     70.78 o 
  -1   3  11     1182.90     1270.37     46.22 o 
   1   3  11     1668.84     1893.87     57.41 o 
   3   3  11       73.39      121.39     20.74 o 
   5   3  11     1401.54     1486.66     62.20 o 
   7   3  11       17.02        0.00      7.08 o 
   9   3  11      924.24     1085.48     54.07 o 
  11   3  11     1005.99     1049.57     59.70 o 
  13   3  11      235.38      156.86     24.36 o 
  15   3  11     2613.06     2784.50    106.09 o 
  17   3  11      358.83      317.96     26.85 o 
  19   3  11       17.43       36.85     15.05 o 
  21   3  11       13.61       22.83     11.21 o 
  23   3  11       99.22       59.11     11.40 o 
  25   3  11       90.16       89.36     10.10 o 
  27   3  11       15.22       22.35     10.84 o 
 -34   4  11       39.31       71.66     18.72 o 
 -32   4  11       59.18       49.22     16.10 o 
 -30   4  11       87.74       84.00     16.27 o 
 -28   4  11      757.83      748.52     76.30 o 
 -26   4  11        6.72       74.31     18.12 o 
 -24   4  11       46.84       41.14     15.56 o 
 -22   4  11       78.69      166.55     30.37 o 
 -20   4  11      153.37      223.00     45.21 o 
 -18   4  11     1325.30     1714.65     75.66 o 
 -16   4  11      589.99      477.63     33.33 o 
 -14   4  11     2616.42     2414.23     80.94 o 
 -12   4  11     1740.69     1840.96     46.87 o 
 -10   4  11      997.35      941.60     32.99 o 
  -8   4  11     2034.95     1938.65     49.83 o 
  -6   4  11      254.85      207.86     16.44 o 
  -4   4  11       44.88       51.91      7.26 o 
  -2   4  11     2846.28     3047.99     78.12 o 
   0   4  11     3017.34     3248.20     82.62 o 
   2   4  11       54.15       15.83      8.19 o 
   4   4  11      502.19      626.89     41.28 o 
   6   4  11      471.38      463.60     35.03 o 
   8   4  11        0.28        8.27     14.82 o 
  10   4  11     1876.85     2242.03     90.16 o 
  12   4  11      324.42      343.61     38.93 o 
  14   4  11      218.09      200.10     30.54 o 
  16   4  11     1254.12     1171.38     58.93 o 
  18   4  11        5.95        0.00      8.23 o 
  20   4  11        7.62       78.78     10.78 o 
  22   4  11      171.85      245.84     20.63 o 
  24   4  11       12.06        6.93      9.83 o 
  26   4  11        5.47       24.54     10.21 o 
 -33   5  11       31.00       38.65     33.35 o 
 -31   5  11        3.25       30.26     29.03 o 
 -29   5  11       59.31       38.76     31.96 o 
 -27   5  11       87.66       87.35     17.79 o 
 -25   5  11       36.92       45.51     20.13 o 
 -23   5  11      119.95       87.69     24.44 o 
 -21   5  11       98.31      109.33     27.61 o 
 -19   5  11        1.89       34.65     10.40 o 
 -17   5  11     1111.57      874.91    115.25 o 
 -15   5  11     1088.48     1027.84     66.68 o 
 -13   5  11     1150.59     1106.53     60.01 o 
 -11   5  11     5460.86     5466.31    108.71 o 
  -9   5  11       57.14       44.15      7.34 o 
  -7   5  11       64.30       40.44      7.34 o 
  -5   5  11      651.67      546.83     30.13 o 
  -3   5  11     1889.92     1812.03     54.45 o 
  -1   5  11      339.16      432.89     26.35 o 
   1   5  11     2576.50     2554.51     77.45 o 
   3   5  11      358.56      362.79     30.02 o 
   5   5  11      420.20      282.82     27.55 o 
   7   5  11     2049.04     2022.32     76.24 o 
   9   5  11      290.75      169.90     22.48 o 
  11   5  11     1081.17      889.60     56.99 o 
  13   5  11      483.89      528.70     37.68 o 
  15   5  11      212.51      127.28     22.94 o 
  17   5  11      126.05       59.58     12.87 o 
  19   5  11        3.02        0.00      8.77 o 
  21   5  11      136.36       84.94     20.65 o 
  23   5  11       92.93       38.19     10.88 o 
  25   5  11      188.31      235.53     22.15 o 
 -32   6  11       28.31       19.26     15.10 o 
 -30   6  11      178.14      214.47     35.60 o 
 -28   6  11       53.77       15.80     35.31 o 
 -26   6  11       62.47      164.57     28.75 o 
 -24   6  11      759.15      830.52     91.44 o 
 -22   6  11     1382.69     1327.63    106.35 o 
 -20   6  11     1692.32     1855.05    128.43 o 
 -18   6  11      784.10      937.61     64.60 o 
 -16   6  11      665.70      746.81     55.43 o 
 -14   6  11       23.18       12.14     18.69 o 
 -12   6  11      113.76       57.60     10.49 o 
 -10   6  11      195.39      144.02     15.46 o 
  -8   6  11       13.96       23.65      6.52 o 
  -6   6  11      804.85      792.54     39.69 o 
  -4   6  11       86.35       53.11     11.12 o 
  -2   6  11     2288.60     2473.83     74.94 o 
   0   6  11     1006.28     1083.50     51.53 o 
   2   6  11      625.70      628.60     37.85 o 
   4   6  11       81.90       80.91     12.65 o 
   6   6  11     6219.67     6086.94    145.00 o 
   8   6  11     1646.20     1989.96     71.37 o 
  10   6  11       41.51       63.08     15.06 o 
  12   6  11      605.94      607.79     40.82 o 
  14   6  11        4.02       18.50      8.34 o 
  16   6  11      162.62      121.87     17.00 o 
  18   6  11       16.17       41.67     14.74 o 
  20   6  11      292.49      280.36     27.96 o 
  22   6  11       61.06       30.71     11.32 o 
  24   6  11       31.72       13.18     11.79 o 
 -31   7  11        0.14        2.86     16.38 o 
 -29   7  11       35.13       23.73     21.02 o 
 -27   7  11       38.70       32.19     15.27 o 
 -25   7  11       83.27      105.66     40.15 o 
 -23   7  11      108.17       92.86     21.64 o 
 -21   7  11      139.41      116.52     22.35 o 
 -19   7  11      283.46      327.80     46.73 o 
 -17   7  11     2985.25     3063.94    130.27 o 
 -15   7  11     2623.14     2737.87    122.89 o 
 -13   7  11       25.64       26.18     10.35 o 
 -11   7  11       16.12       34.89      9.32 o 
  -9   7  11      103.51       46.93      9.67 o 
  -7   7  11      602.80      568.95     36.24 o 
  -5   7  11        5.07        8.38      9.04 o 
  -3   7  11      537.45      489.12     33.82 o 
  -1   7  11       69.68      109.60     18.21 o 
   1   7  11     1451.06     1555.55     67.29 o 
   3   7  11        1.33       13.61     12.85 o 
   5   7  11       89.64      109.82     19.12 o 
   7   7  11      557.91      516.99     41.76 o 
   9   7  11       19.31        7.98      9.40 o 
  11   7  11       14.14       12.92     16.71 o 
  13   7  11     1064.14      865.97     53.95 o 
  15   7  11       34.39       31.14      9.83 o 
  17   7  11       23.28       50.54     10.74 o 
  19   7  11        2.09        0.00     15.71 o 
  21   7  11        1.19       30.93     12.19 o 
 -28   8  11      114.48       90.15     17.90 o 
 -26   8  11       63.17       71.08     15.13 o 
 -24   8  11      213.92      215.95     31.83 o 
 -22   8  11       50.45      107.12     30.48 o 
 -20   8  11      361.10      481.53     37.83 o 
 -18   8  11       49.58       90.22     12.36 o 
 -16   8  11      618.33      706.61     57.25 o 
 -14   8  11       59.57       79.42     15.89 o 
 -12   8  11      632.65      545.74     47.44 o 
 -10   8  11       46.91       78.15     11.24 o 
  -8   8  11        4.58       24.75      7.95 o 
  -6   8  11     2316.64     2007.59     70.18 o 
  -4   8  11      712.95      664.71     44.83 o 
  -2   8  11        3.93        5.29      9.14 o 
   0   8  11      224.20      238.03     20.04 o 
   2   8  11     2562.34     2659.93     92.67 o 
   4   8  11        6.93       59.56     14.36 o 
   6   8  11        2.08       14.02     10.46 o 
   8   8  11      811.61      574.75     46.80 o 
  10   8  11        1.98        9.60     13.41 o 
  12   8  11       19.06       16.86     10.34 o 
  14   8  11      160.82      106.24     17.51 o 
  16   8  11      124.88      177.72     21.05 o 
  18   8  11      107.79       91.42     24.44 o 
  20   8  11       47.77       62.32     36.69 o 
 -25   9  11      237.58      295.34     75.43 o 
 -23   9  11      383.08      352.91     46.85 o 
 -21   9  11        6.87       28.79     13.86 o 
 -19   9  11      121.26       83.66     14.11 o 
 -17   9  11       28.61       55.41     19.89 o 
 -15   9  11      130.13      121.30     27.25 o 
 -13   9  11      309.16      302.09     34.20 o 
 -11   9  11      128.78      140.20     20.84 o 
  -9   9  11       62.42       46.30     13.26 o 
  -7   9  11       81.25       84.39     16.44 o 
  -5   9  11      465.07      422.42     34.22 o 
  -3   9  11       39.98       67.02      9.50 o 
  -1   9  11      388.30      357.70     27.28 o 
   1   9  11      128.99       90.81     26.95 o 
   3   9  11      469.98      412.42     30.34 o 
   5   9  11        7.79       58.26     13.53 o 
   7   9  11        5.03        0.00     13.04 o 
   9   9  11      181.29      288.47     25.15 o 
  11   9  11       69.70       75.91     19.99 o 
  13   9  11      151.13      248.62     36.72 o 
  15   9  11       70.55       66.71     17.72 o 
  17   9  11       23.04       72.25     18.75 o 
 -20  10  11       39.23       28.08     14.09 o 
 -18  10  11       89.21      103.61     17.86 o 
 -16  10  11       22.39       45.14     12.51 o 
 -14  10  11       17.24       22.20     15.87 o 
 -12  10  11      260.23      330.92     30.93 o 
 -10  10  11        1.90       16.25     10.92 o 
  -8  10  11      519.29      672.65     39.33 o 
  -6  10  11       14.73        3.34     10.41 o 
  -4  10  11      376.39      363.81     22.78 o 
  -2  10  11      101.16       87.71     10.13 o 
   0  10  11        1.96        3.82     11.71 o 
   2  10  11        0.02        3.67     13.75 o 
   4  10  11      116.58      159.96     21.01 o 
   6  10  11      197.82      120.51     26.37 o 
   8  10  11      107.48      104.94     21.10 o 
  10  10  11      322.71      385.66     61.43 o 
  12  10  11       11.62       28.77     15.01 o 
 -15  11  11       19.31       33.02     18.18 o 
 -13  11  11       10.13       14.81     13.67 o 
 -11  11  11       76.98       32.13     23.65 o 
  -9  11  11      126.33      217.48     32.53 o 
  -7  11  11       61.63       78.76     14.29 o 
  -5  11  11      114.49      106.14     12.56 o 
  -3  11  11      138.46      164.98     33.14 o 
  -1  11  11        2.44       11.80     22.43 o 
   1  11  11      209.29      218.42     25.24 o 
   3  11  11        1.28       42.66     14.38 o 
   5  11  11       36.95       58.70     23.53 o 
   7  11  11       30.96        0.00     19.70 o 
 -36   0  12      252.49      381.61     43.09 o 
 -34   0  12       91.86       86.96     16.63 o 
 -32   0  12       50.25        0.00     13.20 o 
 -30   0  12       42.24       83.59     28.57 o 
 -28   0  12        0.59       11.56     40.14 o 
 -26   0  12     1814.43     2224.79    138.22 o 
 -24   0  12        9.87        0.00     10.93 o 
 -22   0  12     1186.73     1078.58     88.06 o 
 -20   0  12     6167.94     6613.34    234.99 o 
 -18   0  12     3851.79     3719.17    166.84 o 
 -16   0  12     7876.73     7787.69    228.83 o 
 -14   0  12        1.10        0.00      6.22 o 
 -12   0  12       52.65       27.01      7.89 o 
 -10   0  12        9.95        6.95      9.09 o 
  -8   0  12    16347.89    17361.40    294.15 o 
  -6   0  12      121.00      184.87     48.89 o 
  -4   0  12     4419.86     4460.42    126.70 o 
  -2   0  12     1692.85     1752.24     74.17 o 
   0   0  12     1381.09     1367.92     99.29 o 
   2   0  12     8463.81     8925.23    303.06 o 
   4   0  12       32.08        2.36     10.46 o 
   6   0  12     1340.72     1288.10    100.69 o 
   8   0  12      837.53     1127.52     87.39 o 
  10   0  12      854.67      910.19     65.32 o 
  12   0  12       46.81      149.65     28.38 o 
  14   0  12     1531.31     1473.93     88.97 o 
  16   0  12      106.42      100.39     22.53 o 
  18   0  12     3390.15     3554.49    147.25 o 
  20   0  12     1074.97     1138.48     75.84 o 
  22   0  12      376.92      363.22     47.12 o 
  24   0  12      179.23      262.83     43.34 o 
  26   0  12      566.51      523.90     42.45 o 
 -35   1  12       12.94       48.29     11.79 o 
 -33   1  12        8.34       67.42     20.61 o 
 -31   1  12       13.17       22.41     15.09 o 
 -29   1  12       68.86      102.83     14.51 o 
 -27   1  12      154.34      113.68     14.76 o 
 -25   1  12      150.99      178.35     27.63 o 
 -23   1  12       67.13       64.93     14.27 o 
 -21   1  12       66.14       55.70     17.14 o 
 -19   1  12     2295.76     2309.36     92.95 o 
 -17   1  12      164.46      164.09     24.25 o 
 -15   1  12     5313.77     5183.52     98.40 o 
 -13   1  12      478.69      440.62     21.66 o 
 -11   1  12      132.27      116.63     12.34 o 
  -9   1  12        4.57        5.48      4.62 o 
  -7   1  12     1950.43     2030.92     60.52 o 
  -5   1  12       18.64       10.47      5.05 o 
  -3   1  12     1632.99     1691.57     49.22 o 
  -1   1  12      714.18      672.65     33.69 o 
   1   1  12     1193.12     1058.50     56.59 o 
   3   1  12      698.36      770.45     42.96 o 
   5   1  12        1.44        0.00      6.60 o 
   7   1  12     3268.94     3436.43    101.03 o 
   9   1  12      502.31      587.90     39.94 o 
  11   1  12      372.06      366.26     35.37 o 
  13   1  12     1511.83     1715.49     74.07 o 
  15   1  12     2484.36     2695.40     96.68 o 
  17   1  12      138.38      196.77     25.58 o 
  19   1  12       30.67       26.41      9.84 o 
  21   1  12      174.71      184.85     20.98 o 
  23   1  12      121.13       68.05     10.66 o 
  25   1  12      171.51       93.31     14.42 o 
  27   1  12      150.24      100.10     13.63 o 
 -36   2  12       22.56      106.02     16.55 o 
 -34   2  12      176.58      192.17     27.23 o 
 -32   2  12      185.65      251.96     39.08 o 
 -30   2  12        2.75        1.45     10.10 o 
 -28   2  12       28.76       14.72     12.12 o 
 -26   2  12      315.38      294.65     32.26 o 
 -24   2  12      251.56      340.28     32.03 o 
 -22   2  12       16.76       54.63     17.17 o 
 -20   2  12     1314.72      948.37     57.35 o 
 -18   2  12     1012.61     1110.76     60.26 o 
 -16   2  12        3.89       28.93     12.51 o 
 -14   2  12      526.87      675.26     32.82 o 
 -12   2  12     7376.99     7571.02    100.93 o 
 -10   2  12     9432.87     9513.68    115.24 o 
  -8   2  12      962.69     1148.38     42.57 o 
  -6   2  12      890.26      805.17     34.79 o 
  -4   2  12     1688.22     1470.01     50.38 o 
  -2   2  12       55.68       12.49      7.15 o 
   0   2  12     3736.11     3821.71    100.50 o 
   2   2  12      498.41      313.26     32.40 o 
   4   2  12     1070.34      884.05     51.65 o 
   6   2  12      153.19       74.55     19.75 o 
   8   2  12      598.44      526.11     38.81 o 
  10   2  12       13.03       22.77     10.34 o 
  12   2  12      375.19      563.65     39.89 o 
  14   2  12      376.26      434.81     37.70 o 
  16   2  12      502.60      482.07     37.27 o 
  18   2  12     1255.11     1413.02     93.62 o 
  20   2  12       78.41       92.51     17.48 o 
  22   2  12       61.93       51.66      8.99 o 
  24   2  12       85.40       69.04      9.77 o 
  26   2  12       42.49       48.97      9.68 o 
 -35   3  12        1.11       14.77     13.46 o 
 -33   3  12       46.08       52.91     14.52 o 
 -31   3  12      476.96      408.97     37.05 o 
 -29   3  12      779.08      739.06     58.52 o 
 -27   3  12      267.94      378.59     36.75 o 
 -25   3  12      304.67      436.81     57.02 o 
 -23   3  12      890.22      703.23     49.59 o 
 -21   3  12     1303.51     1357.20     83.65 o 
 -19   3  12       61.66       84.47     17.81 o 
 -17   3  12        6.04       39.79     10.55 o 
 -15   3  12        9.69       43.74      7.77 o 
 -13   3  12      172.16      100.85      9.92 o 
 -11   3  12       34.53       29.71      5.42 o 
  -9   3  12      177.81       73.66     11.10 o 
  -7   3  12      574.85      577.41     31.11 o 
  -5   3  12     2638.61     2391.70     63.39 o 
  -3   3  12      750.41     1011.75     45.21 o 
  -1   3  12      782.00     1044.59     51.36 o 
   1   3  12     2932.30     2646.28     83.77 o 
   3   3  12       22.38       33.50     12.97 o 
   5   3  12     1072.85     1016.97     51.74 o 
   7   3  12       72.01      159.49     25.25 o 
   9   3  12       31.01       40.05     10.65 o 
  11   3  12      127.84      239.61     31.05 o 
  13   3  12      196.70      202.25     26.84 o 
  15   3  12       19.01       27.22     17.34 o 
  17   3  12      211.56      176.42     28.29 o 
  19   3  12        3.52       28.48     15.96 o 
  21   3  12       82.86       68.78     12.09 o 
  23   3  12       48.53       45.20     14.78 o 
  25   3  12        0.18        0.84     11.54 o 
 -34   4  12       39.40       83.75     13.48 o 
 -32   4  12        9.79       12.48     12.43 o 
 -30   4  12        8.30       21.70     14.14 o 
 -28   4  12       32.55       72.21     12.15 o 
 -26   4  12        9.07       25.60     17.31 o 
 -24   4  12        0.46        0.00     23.04 o 
 -22   4  12        2.11        5.78     24.79 o 
 -20   4  12      381.58      441.00     47.96 o 
 -18   4  12       11.09        9.98     16.62 o 
 -16   4  12      328.31      269.75     37.72 o 
 -14   4  12      267.87      237.04     22.25 o 
 -12   4  12      144.04      175.48     13.63 o 
 -10   4  12     2820.74     3060.26     66.05 o 
  -8   4  12     1426.29     1304.49     44.95 o 
  -6   4  12     5709.09     5841.08    104.96 o 
  -4   4  12      307.18      425.19     24.96 o 
  -2   4  12      271.01      411.75     28.60 o 
   0   4  12     1032.52      964.57     50.29 o 
   2   4  12      786.19      660.28     39.67 o 
   4   4  12        2.83        0.00      7.89 o 
   6   4  12      260.63      371.84     36.27 o 
   8   4  12      216.49      210.20     28.14 o 
  10   4  12       57.03       30.42     10.75 o 
  12   4  12      274.95      253.90     35.61 o 
  14   4  12      527.55      607.48     43.79 o 
  16   4  12       11.84       41.12     11.35 o 
  18   4  12       98.00       91.33     12.24 o 
  20   4  12        4.78       33.68      9.75 o 
  22   4  12      124.55      123.45     16.10 o 
  24   4  12       75.05       89.03     15.18 o 
 -33   5  12      123.93      189.60     24.79 o 
 -31   5  12       15.96       54.41     20.21 o 
 -29   5  12        1.17        0.00     13.68 o 
 -27   5  12      105.35      113.09     19.82 o 
 -25   5  12      105.44       57.69     16.13 o 
 -23   5  12       20.83      127.26     34.61 o 
 -21   5  12       84.78      106.09     27.27 o 
 -19   5  12       68.48       61.20     15.66 o 
 -17   5  12      389.53      347.07     62.30 o 
 -15   5  12     1555.96     1754.51     91.22 o 
 -13   5  12       39.75       54.94     13.41 o 
 -11   5  12      863.26      831.34     38.83 o 
  -9   5  12     2878.67     3088.38     82.20 o 
  -7   5  12      507.88      403.05     27.03 o 
  -5   5  12     1402.31     1372.53     58.50 o 
  -3   5  12      211.76      194.33     16.94 o 
  -1   5  12        8.43        1.45      7.64 o 
   1   5  12      138.15       79.56     17.18 o 
   3   5  12       11.23       27.52      9.74 o 
   5   5  12     3011.04     3423.49    103.14 o 
   7   5  12       11.03        6.48      9.36 o 
   9   5  12      413.36      392.28     36.51 o 
  11   5  12        0.11       11.51     10.06 o 
  13   5  12     2424.16     2624.86     94.88 o 
  15   5  12       14.81       18.12      9.69 o 
  17   5  12       28.07       17.20      8.74 o 
  19   5  12       14.27        5.35     10.46 o 
  21   5  12       38.93       53.46      9.54 o 
  23   5  12       69.10       85.57     14.95 o 
 -30   6  12       35.70       36.49     16.14 o 
 -28   6  12        1.73       12.46     14.27 o 
 -26   6  12      282.69      302.35     37.94 o 
 -24   6  12       23.12       20.89     38.85 o 
 -22   6  12       78.29       77.52     19.37 o 
 -20   6  12     1712.36     2046.59    185.28 o 
 -18   6  12        0.04        0.00     12.43 o 
 -16   6  12       17.53       16.30      9.43 o 
 -14   6  12       47.44       91.31     19.85 o 
 -12   6  12      103.95       53.05      9.51 o 
 -10   6  12      156.30      201.88     17.63 o 
  -8   6  12     3978.68     4054.32     99.21 o 
  -6   6  12      197.33      227.91     21.70 o 
  -4   6  12     1296.73     1117.37     48.33 o 
  -2   6  12     1311.05     1419.40     62.75 o 
   0   6  12     1983.04     2334.86     97.30 o 
   2   6  12      344.97      478.44     40.08 o 
   4   6  12      684.08      736.21     39.20 o 
   6   6  12      224.57      194.74     22.85 o 
   8   6  12     1095.15     1376.30     62.86 o 
  10   6  12       46.29       45.20     16.06 o 
  12   6  12      302.08      328.34     28.37 o 
  14   6  12       43.71       33.24     14.31 o 
  16   6  12      191.62      215.48     19.33 o 
  18   6  12        0.72       11.46     12.90 o 
  20   6  12      319.15      307.81     28.97 o 
  22   6  12       40.14       53.75     13.66 o 
 -27   7  12       16.36       10.45     48.89 o 
 -25   7  12       79.02      132.96     20.59 o 
 -23   7  12       62.83       12.56     12.89 o 
 -21   7  12       13.52       73.90     19.11 o 
 -19   7  12       10.43       41.66     15.11 o 
 -17   7  12      176.73       76.60     22.06 o 
 -15   7  12       41.26       80.92     27.74 o 
 -13   7  12     1275.21     1173.45     76.00 o 
 -11   7  12      970.69      963.10     49.48 o 
  -9   7  12      465.78      449.30     29.30 o 
  -7   7  12       70.97       46.21     16.16 o 
  -5   7  12      156.82      159.35     19.05 o 
  -3   7  12      497.06      493.62     34.37 o 
  -1   7  12       33.97       37.45     15.27 o 
   1   7  12      219.26      274.78     26.64 o 
   3   7  12     2584.71     2448.18    104.49 o 
   5   7  12      123.04       89.47     28.16 o 
   7   7  12      144.04      119.27     21.82 o 
   9   7  12       79.21       81.43     14.70 o 
  11   7  12      222.21      311.19     29.71 o 
  13   7  12        4.64       45.42     17.21 o 
  15   7  12      597.06      600.84     48.38 o 
  17   7  12       25.59       50.05     25.95 o 
  19   7  12        1.34        7.72     11.50 o 
  21   7  12      115.41      161.86     21.21 o 
 -24   8  12        6.66       27.91     24.96 o 
 -22   8  12        6.11       11.75     14.31 o 
 -20   8  12       20.33       35.34     20.18 o 
 -18   8  12        1.91       49.42     20.01 o 
 -16   8  12      148.98      180.82     21.20 o 
 -14   8  12       14.51       33.27     16.79 o 
 -12   8  12      166.77      139.34     23.75 o 
 -10   8  12      227.69      221.15     22.14 o 
  -8   8  12        4.29       11.34      9.52 o 
  -6   8  12      366.39      355.98     25.36 o 
  -4   8  12      337.32      303.86     21.39 o 
  -2   8  12      352.06      316.52     29.54 o 
   0   8  12      107.25      121.92     17.59 o 
   2   8  12       50.75       41.35     14.13 o 
   4   8  12      848.84      720.33     52.38 o 
   6   8  12       13.39       53.42     18.84 o 
   8   8  12      279.02      327.71     47.49 o 
  10   8  12       71.24      173.15     17.17 o 
  12   8  12       31.00       65.55     25.16 o 
  14   8  12       61.97       65.75     18.03 o 
  16   8  12        0.67       43.92     52.03 o 
  18   8  12      159.08      207.94     21.02 o 
 -23   9  12       27.93       65.84     16.85 o 
 -21   9  12       43.37       59.10     41.15 o 
 -19   9  12       62.28       40.37     13.74 o 
 -17   9  12       13.05       11.30     15.32 o 
 -15   9  12       95.09       82.40     21.87 o 
 -13   9  12      129.10      175.47     20.60 o 
 -11   9  12        9.14        0.00     13.42 o 
  -9   9  12        1.18        0.00      8.23 o 
  -7   9  12       93.49      153.01     16.12 o 
  -5   9  12      126.54      143.95     16.62 o 
  -3   9  12       70.25       58.56     10.34 o 
  -1   9  12      588.83      559.83     35.80 o 
   1   9  12       39.78       11.94     23.06 o 
   3   9  12      222.19      181.76     17.05 o 
   5   9  12        0.97       31.72     12.56 o 
   7   9  12       84.51      100.55     33.78 o 
   9   9  12        8.09       35.21     12.15 o 
  11   9  12       81.40      179.78     31.29 o 
  13   9  12       11.34       13.27     16.07 o 
  15   9  12        6.21       53.39     19.12 o 
 -18  10  12       29.48       20.86     15.78 o 
 -16  10  12        0.03       34.96     15.53 o 
 -14  10  12      150.54       87.39     17.61 o 
 -12  10  12        5.84       24.70     12.86 o 
 -10  10  12        2.02       16.12     13.07 o 
  -8  10  12       34.06       25.59      9.96 o 
  -6  10  12       25.79       56.75     11.85 o 
  -4  10  12        8.99        4.95     12.03 o 
  -2  10  12       75.29       80.97     12.61 o 
   0  10  12       33.53       43.09     11.21 o 
   2  10  12       35.02       71.34     12.32 o 
   4  10  12        0.56       90.27     31.50 o 
   6  10  12       13.68       50.54     20.92 o 
   8  10  12        2.21       42.32     24.04 o 
  10  10  12        1.89       10.30     21.66 o 
 -11  11  12       10.13       25.21     18.86 o 
  -9  11  12       73.90      102.66     19.27 o 
  -7  11  12        9.75       47.80     12.48 o 
  -5  11  12       40.73      110.10     25.34 o 
  -3  11  12       14.88       84.65     15.68 o 
  -1  11  12       66.50       74.80     19.38 o 
   1  11  12       45.45       47.83     16.02 o 
   3  11  12       24.66        0.00    134.54 o 
 -35   1  13       13.28        4.74     10.89 o 
 -33   1  13      147.11      184.74     19.97 o 
 -31   1  13       10.75       35.92     11.72 o 
 -29   1  13       82.73      103.43     18.84 o 
 -27   1  13      266.50      189.59     26.15 o 
 -25   1  13        5.26       10.51     17.18 o 
 -23   1  13      168.40      140.14     23.88 o 
 -21   1  13      567.88      459.25     36.45 o 
 -19   1  13      520.24      553.56     42.97 o 
 -17   1  13       24.60       18.69     11.07 o 
 -15   1  13       12.68       18.73      6.86 o 
 -13   1  13     1348.28     1576.75     43.62 o 
 -11   1  13      112.75       83.98      9.03 o 
  -9   1  13      608.22      523.62     23.90 o 
  -7   1  13      143.73       62.20      8.05 o 
  -5   1  13     1031.74     1273.52     43.40 o 
  -3   1  13     1365.80     1361.79     44.56 o 
  -1   1  13     1343.61     1135.72     54.10 o 
   1   1  13     3918.82     4456.79    125.94 o 
   3   1  13      411.14      321.25     35.70 o 
   5   1  13      124.38      159.89     23.16 o 
   7   1  13     3183.38     3538.97    107.00 o 
   9   1  13      219.94      182.86     25.75 o 
  11   1  13       64.65      108.43     18.30 o 
  13   1  13        0.19        7.49      7.91 o 
  15   1  13        2.57        0.00      7.31 o 
  17   1  13       93.71       78.82     13.16 o 
  19   1  13       27.84       42.04     10.43 o 
  21   1  13        7.51       13.62     11.29 o 
  23   1  13        6.47        0.00      9.90 o 
  25   1  13      155.49       80.25     14.06 o 
 -34   2  13       34.44       57.41     13.64 o 
 -32   2  13      119.11      125.57     18.33 o 
 -30   2  13       17.25       40.13     10.28 o 
 -28   2  13       22.84        0.00     15.57 o 
 -26   2  13       94.57      135.12     15.43 o 
 -24   2  13        0.22       20.96      8.82 o 
 -22   2  13     1707.22     1689.91     81.55 o 
 -20   2  13       52.63       47.58      9.76 o 
 -18   2  13      503.71      530.65     39.51 o 
 -16   2  13       32.82       67.32     11.92 o 
 -14   2  13     2700.87     2700.36     72.02 o 
 -12   2  13      160.17      171.36     13.08 o 
 -10   2  13     1291.86     1365.25     41.03 o 
  -8   2  13      784.14      814.84     37.08 o 
  -6   2  13      157.84      150.54     16.84 o 
  -4   2  13       11.65        6.69     11.06 o 
  -2   2  13       20.64       48.91     11.38 o 
   0   2  13     2067.13     2161.48     76.97 o 
   2   2  13      188.18      131.28     19.24 o 
   4   2  13      352.37      315.38     36.55 o 
   6   2  13      443.49      697.84     48.72 o 
   8   2  13        0.23        9.87      9.07 o 
  10   2  13      270.04      275.37     34.33 o 
  12   2  13      135.64      146.48     21.51 o 
  14   2  13       46.18       12.24     15.71 o 
  16   2  13        5.48        0.00      8.77 o 
  18   2  13      419.94      327.71     30.02 o 
  20   2  13      387.69      439.51     29.56 o 
  22   2  13        2.82       23.35     13.47 o 
  24   2  13       56.55       33.58     11.53 o 
 -33   3  13        1.10        0.00     12.15 o 
 -31   3  13      214.34      241.87     27.49 o 
 -29   3  13      280.09      265.02     65.80 o 
 -27   3  13      530.91      494.54     46.13 o 
 -25   3  13      318.29      387.01     44.12 o 
 -23   3  13        0.61        0.00      9.87 o 
 -21   3  13      395.42      496.61     46.21 o 
 -19   3  13      214.18      266.33     34.64 o 
 -17   3  13     1323.39     1515.23     72.11 o 
 -15   3  13     1707.23     1696.72     69.01 o 
 -13   3  13        2.08        0.00      5.68 o 
 -11   3  13      120.34       56.75      6.74 o 
  -9   3  13     1437.82     1353.80     44.28 o 
  -7   3  13      214.68      332.77     24.33 o 
  -5   3  13       63.11       29.17      7.85 o 
  -3   3  13     5960.82     6192.32    132.62 o 
  -1   3  13      623.01      746.57     45.70 o 
   1   3  13     2309.12     2046.10     75.62 o 
   3   3  13     4842.06     5123.62    127.30 o 
   5   3  13     1310.74     1519.66     74.23 o 
   7   3  13     3591.84     3525.53    107.51 o 
   9   3  13       11.80       40.81      8.78 o 
  11   3  13      530.11      529.64     36.91 o 
  13   3  13     1999.97     2106.37     85.51 o 
  15   3  13      812.88      923.03     52.54 o 
  17   3  13      252.35      155.30     16.49 o 
  19   3  13       14.41       15.99     16.35 o 
  21   3  13      376.20      443.57     30.04 o 
  23   3  13      222.80      120.20     19.88 o 
  25   3  13      128.95      137.31     14.36 o 
 -32   4  13      206.67      112.29     13.73 o 
 -30   4  13        0.12        8.64     12.79 o 
 -28   4  13        0.54        0.00     13.18 o 
 -26   4  13      219.35      267.23     30.57 o 
 -24   4  13      362.09      456.83     53.47 o 
 -22   4  13      191.26      119.74     40.93 o 
 -20   4  13      409.31      545.47     49.56 o 
 -18   4  13        9.16        0.00     11.00 o 
 -16   4  13      345.18      374.43     45.88 o 
 -14   4  13       17.51       51.26     13.96 o 
 -12   4  13     2249.28     2350.95     63.37 o 
 -10   4  13       16.97       48.77      7.04 o 
  -8   4  13      841.70      710.31     34.11 o 
  -6   4  13       41.02       18.54      5.90 o 
  -4   4  13       91.54      101.14     11.99 o 
  -2   4  13      361.80      452.98     31.64 o 
   0   4  13      423.32      407.03     32.51 o 
   2   4  13     4565.53     4752.58    121.40 o 
   4   4  13     1349.16     1214.60     60.87 o 
   6   4  13       78.39       91.70     15.30 o 
   8   4  13      433.83      501.26     35.13 o 
  10   4  13      307.97      423.79     38.50 o 
  12   4  13        0.55       15.24     12.72 o 
  14   4  13        9.37       34.25     11.04 o 
  16   4  13       24.31       14.94     10.23 o 
  18   4  13      240.54      234.23     27.52 o 
  20   4  13      515.58      480.01     33.53 o 
  22   4  13       13.88       19.04     11.49 o 
  24   4  13        0.08        0.00     16.01 o 
 -31   5  13       38.28       34.73     40.81 o 
 -29   5  13       29.44       81.45     89.28 o 
 -27   5  13      104.46       99.61     15.97 o 
 -25   5  13      118.45      172.27     31.63 o 
 -23   5  13      345.47      213.84     32.78 o 
 -21   5  13     1335.86     1220.83    108.72 o 
 -19   5  13      184.52      104.19     21.90 o 
 -17   5  13        0.98        0.00     13.42 o 
 -15   5  13      129.45       84.40     15.28 o 
 -13   5  13      270.45      216.59     30.13 o 
 -11   5  13       50.80       35.14      9.60 o 
  -9   5  13       15.98       21.87      7.84 o 
  -7   5  13      384.13      285.88     25.72 o 
  -5   5  13      352.53      187.99     20.05 o 
  -3   5  13        0.10       12.03      7.58 o 
  -1   5  13     1514.78     1474.20     57.84 o 
   1   5  13     3463.01     3205.82    113.49 o 
   3   5  13        2.57       50.39      9.83 o 
   5   5  13        9.21       42.33     11.46 o 
   7   5  13      875.08      811.06     48.00 o 
   9   5  13       32.53       87.24     16.46 o 
  11   5  13      195.63      176.01     18.28 o 
  13   5  13      104.07       85.75     11.33 o 
  15   5  13      186.18       91.78     20.72 o 
  17   5  13        0.51        0.00     10.29 o 
  19   5  13        3.06        0.00     10.70 o 
  21   5  13       75.96       74.33     13.45 o 
 -30   6  13        9.67       48.48     21.63 o 
 -28   6  13       27.04       29.43     16.62 o 
 -26   6  13       48.89       54.28     15.60 o 
 -24   6  13        4.48        0.00     13.86 o 
 -22   6  13       92.75       88.85     19.43 o 
 -20   6  13      447.06      544.53     59.78 o 
 -18   6  13      199.69      218.10     35.21 o 
 -16   6  13        3.30       26.83     13.35 o 
 -14   6  13      392.86      392.63     37.81 o 
 -12   6  13      713.08      542.86     39.71 o 
 -10   6  13      407.75      478.36     30.47 o 
  -8   6  13      251.39      270.57     22.56 o 
  -6   6  13      180.71      211.91     20.87 o 
  -4   6  13     1650.48     1523.67     68.40 o 
  -2   6  13     2363.96     2335.63     85.76 o 
   0   6  13      963.67      839.21     53.70 o 
   2   6  13      217.32      256.64     37.28 o 
   4   6  13       33.52       31.95     16.69 o 
   6   6  13      905.18      798.68     44.94 o 
   8   6  13       63.33      119.67     13.44 o 
  10   6  13      297.29      257.65     22.63 o 
  12   6  13      236.22      305.13     32.31 o 
  14   6  13      290.53      236.71     28.94 o 
  16   6  13       73.73       65.52     10.58 o 
  18   6  13        0.14       48.21     13.15 o 
  20   6  13       25.71       61.40     19.85 o 
 -27   7  13      463.32      460.83     41.69 o 
 -25   7  13        7.94       32.56     15.33 o 
 -23   7  13       33.34       12.24     26.61 o 
 -21   7  13        5.71       26.88     17.53 o 
 -19   7  13      108.10       61.44     18.70 o 
 -17   7  13       27.03       30.01     11.82 o 
 -15   7  13      235.92      253.13     24.35 o 
 -13   7  13       96.26      108.81     24.86 o 
 -11   7  13        0.80       38.16     12.74 o 
  -9   7  13      233.66      211.72     20.67 o 
  -7   7  13      104.38       99.04     11.03 o 
  -5   7  13       67.52       60.87     17.62 o 
  -3   7  13       10.36       26.69      8.84 o 
  -1   7  13      103.28      133.19     16.29 o 
   1   7  13     1612.77     1396.11     65.55 o 
   3   7  13     1731.28     1584.11     79.57 o 
   5   7  13      126.18       92.32     16.45 o 
   7   7  13       53.49       35.60     16.35 o 
   9   7  13      251.98      200.49     21.58 o 
  11   7  13      304.90      384.89     46.38 o 
  13   7  13      283.08      203.35     29.04 o 
  15   7  13       55.59       89.51     13.41 o 
  17   7  13      199.67      257.29     23.57 o 
 -24   8  13      146.96      180.44     37.36 o 
 -22   8  13      582.52      673.59     64.29 o 
 -20   8  13       43.77       66.87     35.17 o 
 -18   8  13        2.53       17.95     12.22 o 
 -16   8  13      232.41      319.09     33.92 o 
 -14   8  13        2.44        5.33     14.01 o 
 -12   8  13       62.72       53.35     12.02 o 
 -10   8  13      449.11      362.83     25.82 o 
  -8   8  13       34.43       36.74      9.80 o 
  -6   8  13       47.10       71.22     11.05 o 
  -4   8  13      197.26      166.72     17.78 o 
  -2   8  13        4.18       19.49      9.55 o 
   0   8  13      110.83       68.78     11.80 o 
   2   8  13        9.58       14.74     11.29 o 
   4   8  13       73.45      116.50     17.90 o 
   6   8  13      639.59      535.15     40.34 o 
   8   8  13       62.12       58.84     12.31 o 
  10   8  13       23.00       15.51     11.54 o 
  12   8  13        3.99        2.03     13.54 o 
  14   8  13      141.18      154.08     16.33 o 
  16   8  13        9.01        0.00     30.72 o 
 -21   9  13      225.14      216.38     53.68 o 
 -19   9  13      134.55      117.81     22.86 o 
 -17   9  13       92.50      112.64     18.02 o 
 -15   9  13        0.07       29.14     16.95 o 
 -13   9  13       35.19       16.33     12.48 o 
 -11   9  13      213.24      220.46     19.64 o 
  -9   9  13       61.70       80.61     16.96 o 
  -7   9  13       26.77        5.34     10.44 o 
  -5   9  13       45.96       72.55     11.13 o 
  -3   9  13      185.34      234.28     22.84 o 
  -1   9  13        0.03       27.26      9.25 o 
   1   9  13       16.38       45.49     10.84 o 
   3   9  13        0.03       45.72     11.58 o 
   5   9  13      170.42      143.59     17.58 o 
   7   9  13      429.05      463.89     46.31 o 
   9   9  13       69.21      146.60     41.74 o 
  11   9  13       27.66       27.41     15.97 o 
 -16  10  13      226.85      287.19     26.59 o 
 -14  10  13       94.39       99.57     18.78 o 
 -12  10  13       76.96      106.27     14.62 o 
 -10  10  13      336.75      368.01     29.85 o 
  -8  10  13      111.57      148.34     13.48 o 
  -6  10  13      387.23      382.07     25.55 o 
  -4  10  13       77.84       77.60     13.87 o 
  -2  10  13       46.12        5.78     13.66 o 
   0  10  13        4.34       17.56     10.19 o 
   2  10  13      436.61      403.89     33.84 o 
   4  10  13       20.94       36.02     18.14 o 
   6  10  13       95.44      133.99     20.79 o 
 -34   0  14      181.56       86.81     21.56 o 
 -32   0  14       70.65       26.93     48.73 o 
 -30   0  14      104.95      128.95     23.61 o 
 -28   0  14       55.13       39.12     14.34 o 
 -26   0  14      662.11      647.98     64.90 o 
 -24   0  14       34.19       26.61     12.79 o 
 -22   0  14      753.99      761.77     74.78 o 
 -20   0  14      558.96      553.84     60.32 o 
 -18   0  14     1991.90     1642.04    109.49 o 
 -16   0  14     1310.47     1242.38     75.07 o 
 -14   0  14     1424.82     1353.50     78.51 o 
 -12   0  14       92.66       98.49     14.57 o 
 -10   0  14     6108.60     6775.16    154.60 o 
  -8   0  14      336.28      239.17     27.01 o 
  -6   0  14       69.05       91.36     17.42 o 
  -4   0  14     1408.93     1658.96    104.92 o 
  -2   0  14      707.30      771.19     70.34 o 
   0   0  14      199.09      163.79     40.59 o 
   2   0  14     5603.27     5395.54    209.54 o 
   4   0  14      611.02      592.06     63.60 o 
   6   0  14      334.18      455.09     56.28 o 
   8   0  14     1317.25     1462.49     88.15 o 
  10   0  14      852.40      974.20     71.42 o 
  12   0  14     1690.33     1923.85    106.19 o 
  14   0  14      843.00      940.96     70.29 o 
  16   0  14       42.52       77.34     21.01 o 
  18   0  14      774.27      805.81     61.20 o 
  20   0  14      117.99       85.03     14.67 o 
  22   0  14        5.42       28.53     27.82 o 
  24   0  14       18.84        0.00     18.78 o 
 -33   1  14      283.04      322.09     21.90 o 
 -31   1  14        0.03       25.31     12.24 o 
 -29   1  14      114.05       80.59     10.76 o 
 -27   1  14       83.92       32.60     11.36 o 
 -25   1  14      176.36      231.94     28.87 o 
 -23   1  14       49.70       69.99     16.60 o 
 -21   1  14      273.76      295.61     41.75 o 
 -19   1  14      151.91      165.70     24.88 o 
 -17   1  14      178.40      242.73     25.14 o 
 -15   1  14     3928.87     4074.43    107.14 o 
 -13   1  14      590.09      665.79     27.32 o 
 -11   1  14       66.63       50.48      8.00 o 
  -9   1  14      869.69      911.49     35.98 o 
  -7   1  14     1726.62     1713.63     50.32 o 
  -5   1  14     1026.25     1259.71     44.23 o 
  -3   1  14       57.82       99.08     15.80 o 
  -1   1  14       52.45       53.12     13.71 o 
   1   1  14       48.33       52.13     17.80 o 
   3   1  14      900.96      872.16     57.37 o 
   5   1  14      464.22      464.55     43.60 o 
   7   1  14       35.58       41.25     12.69 o 
   9   1  14      164.01      170.67     23.91 o 
  11   1  14      778.48      877.14     58.12 o 
  13   1  14      286.00      384.29     36.30 o 
  15   1  14       50.50       42.82     12.42 o 
  17   1  14       69.99       74.98     13.11 o 
  19   1  14       97.02      123.48     22.85 o 
  21   1  14      163.77      144.50     13.51 o 
  23   1  14      159.52      116.17     13.93 o 
 -34   2  14      115.26      173.87     21.30 o 
 -32   2  14       70.40       81.76     16.22 o 
 -30   2  14      129.09      172.09     23.11 o 
 -28   2  14       32.19       42.84      9.88 o 
 -26   2  14       51.80       62.95     11.33 o 
 -24   2  14       10.12       16.04     11.99 o 
 -22   2  14     3810.83     4045.03    137.56 o 
 -20   2  14      675.90      419.81     35.00 o 
 -18   2  14        0.50       11.52     17.05 o 
 -16   2  14      593.97      653.36     37.87 o 
 -14   2  14     2712.60     2501.74     69.88 o 
 -12   2  14     1358.97     1387.39     41.85 o 
 -10   2  14      698.81      477.18     22.88 o 
  -8   2  14       19.70        0.10      5.36 o 
  -6   2  14      206.70      146.11     17.01 o 
  -4   2  14       19.07        7.59     10.51 o 
  -2   2  14      104.63       36.20     11.59 o 
   0   2  14       28.82        0.00      8.22 o 
   2   2  14      937.04      941.69     53.11 o 
   4   2  14       51.60        6.58      9.97 o 
   6   2  14     2809.66     2784.64    102.14 o 
   8   2  14     2623.21     2476.30     91.79 o 
  10   2  14      319.25      400.56     35.14 o 
  12   2  14       29.96        7.46     10.96 o 
  14   2  14      364.10      369.81     39.73 o 
  16   2  14       68.10       98.30     15.60 o 
  18   2  14       13.66        9.90     13.44 o 
  20   2  14      149.16      133.37     13.86 o 
  22   2  14        5.01       12.00      9.57 o 
 -33   3  14        1.66        0.68     13.66 o 
 -31   3  14        3.69       14.77     19.24 o 
 -29   3  14        4.18        0.00     14.04 o 
 -27   3  14       82.34       78.33     19.05 o 
 -25   3  14       39.14       14.11     12.47 o 
 -23   3  14       12.90        0.00     12.43 o 
 -21   3  14       48.03       51.68     12.11 o 
 -19   3  14      174.22      181.50     20.48 o 
 -17   3  14       14.30       33.61     13.59 o 
 -15   3  14      495.44      641.74     40.33 o 
 -13   3  14     1502.24     1327.37     60.03 o 
 -11   3  14     3133.49     3037.72     69.06 o 
  -9   3  14      473.33      560.62     28.27 o 
  -7   3  14       35.41       94.62     10.82 o 
  -5   3  14     1749.92     1518.55     57.44 o 
  -3   3  14     1089.38     1027.99     51.76 o 
  -1   3  14      110.13      150.35     19.43 o 
   1   3  14       18.49       59.70     10.44 o 
   3   3  14      905.46      889.42     49.75 o 
   5   3  14       60.80       30.61      9.81 o 
   7   3  14       31.47       78.63     12.38 o 
   9   3  14      234.99      236.89     30.06 o 
  11   3  14      207.29      263.26     32.09 o 
  13   3  14      119.10       42.44     23.05 o 
  15   3  14        2.63        2.63     12.62 o 
  17   3  14       25.36       17.77     10.27 o 
  19   3  14       71.67       52.24     10.77 o 
  21   3  14        2.57       24.55     13.91 o 
  23   3  14       10.49       10.84     11.75 o 
 -32   4  14       10.07        2.03     21.65 o 
 -30   4  14        9.91       33.65     14.35 o 
 -28   4  14       72.71       92.09     12.77 o 
 -26   4  14        0.61        3.21     10.68 o 
 -24   4  14       56.91       36.47     11.58 o 
 -22   4  14      268.04      228.98     28.53 o 
 -20   4  14       50.17       68.47     19.59 o 
 -18   4  14      681.70      582.45    121.40 o 
 -16   4  14     2100.61     1989.10    163.69 o 
 -14   4  14      995.02      890.90     54.43 o 
 -12   4  14      455.84      543.58     34.78 o 
 -10   4  14      365.73      467.91     31.68 o 
  -8   4  14       62.15       60.97      9.70 o 
  -6   4  14       17.10       12.61      8.15 o 
  -4   4  14      206.77      297.83     28.34 o 
  -2   4  14     1155.66     1313.17     65.78 o 
   0   4  14        6.02       36.09     10.02 o 
   2   4  14      152.12      164.69     22.86 o 
   4   4  14       22.06       68.31     13.68 o 
   6   4  14     1097.06     1170.38     65.58 o 
   8   4  14      506.90      476.10     44.39 o 
  10   4  14       70.39       90.52     13.15 o 
  12   4  14      350.07      473.43     33.67 o 
  14   4  14      275.11      290.19     43.11 o 
  16   4  14        3.46        0.00     12.09 o 
  18   4  14        2.27        3.56     14.85 o 
  20   4  14       10.14       24.91     18.61 o 
 -29   5  14        0.13       31.99     19.51 o 
 -27   5  14      194.79      185.04     26.92 o 
 -25   5  14        1.40       33.02     75.49 o 
 -23   5  14       17.89       24.41     21.97 o 
 -21   5  14        2.91        0.00     12.42 o 
 -19   5  14       82.38      147.40     45.66 o 
 -17   5  14      818.69      828.34    111.79 o 
 -15   5  14       51.40       45.57     15.64 o 
 -13   5  14       90.14       71.52     16.07 o 
 -11   5  14      576.04      690.24     39.82 o 
  -9   5  14       18.56       23.79      8.98 o 
  -7   5  14      251.94      225.38     19.21 o 
  -5   5  14      438.49      415.45     30.81 o 
  -3   5  14       29.25       13.31      7.80 o 
  -1   5  14        2.10       12.40      9.51 o 
   1   5  14      132.80      201.22     25.57 o 
   3   5  14        0.55        4.00      7.83 o 
   5   5  14      956.12     1153.53     65.76 o 
   7   5  14      312.69      426.59     36.38 o 
   9   5  14        4.13        5.71      8.61 o 
  11   5  14      741.63      785.76     48.96 o 
  13   5  14      118.26      129.94     13.23 o 
  15   5  14      117.17      126.91     14.31 o 
  17   5  14        0.15       15.69     12.20 o 
  19   5  14       18.81       44.95     11.60 o 
 -28   6  14       57.17       80.40     16.70 o 
 -26   6  14       27.14       14.95     14.88 o 
 -24   6  14       34.80       37.81     20.55 o 
 -22   6  14       15.49        7.39     18.63 o 
 -20   6  14      296.00      286.77     31.32 o 
 -18   6  14        8.94       32.85     24.74 o 
 -16   6  14       41.53       40.38     13.62 o 
 -14   6  14      206.84      157.20     28.17 o 
 -12   6  14       18.95        6.65     13.81 o 
 -10   6  14      736.59      629.39     37.71 o 
  -8   6  14        3.34       30.55      8.26 o 
  -6   6  14      259.30      375.41     29.81 o 
  -4   6  14      178.21      241.30     29.08 o 
  -2   6  14      525.98      479.62     36.16 o 
   0   6  14        3.55        8.70     17.18 o 
   2   6  14      124.84      135.17     24.23 o 
   4   6  14       87.90       84.55     33.15 o 
   6   6  14       36.20       55.06     11.21 o 
   8   6  14     1093.71     1154.94     65.05 o 
  10   6  14      241.60      232.36     20.90 o 
  12   6  14      635.87      639.75     38.53 o 
  14   6  14       64.91       60.44     15.32 o 
  16   6  14      127.85       94.65     17.18 o 
  18   6  14        8.22       42.00     12.00 o 
 -25   7  14       62.36       54.35     38.84 o 
 -23   7  14        7.51       28.92     20.03 o 
 -21   7  14       96.40      141.79     26.21 o 
 -19   7  14       58.28       80.64     15.10 o 
 -17   7  14       93.33      166.82     22.42 o 
 -15   7  14      456.48      546.72     46.48 o 
 -13   7  14       16.06       53.18     15.35 o 
 -11   7  14      524.06      594.34     39.93 o 
  -9   7  14      344.50      412.99     29.02 o 
  -7   7  14      129.07      195.67     22.59 o 
  -5   7  14      139.72       79.09     12.55 o 
  -3   7  14        0.67        0.00      8.76 o 
  -1   7  14      133.10      132.23     31.70 o 
   1   7  14        4.27       22.62      9.40 o 
   3   7  14      642.55      575.43     45.59 o 
   5   7  14        0.36       41.21     12.10 o 
   7   7  14      613.06      643.99     90.36 o 
   9   7  14      339.75      425.93     36.77 o 
  11   7  14       44.22       70.10     13.14 o 
  13   7  14        3.14       51.04     16.94 o 
  15   7  14       66.41       31.77     12.99 o 
 -22   8  14       72.74       55.45     38.79 o 
 -20   8  14        2.71       37.88     23.22 o 
 -18   8  14        1.50        0.00     12.38 o 
 -16   8  14       37.17       52.58     15.40 o 
 -14   8  14      217.55      209.58     19.68 o 
 -12   8  14      225.55      262.43     31.80 o 
 -10   8  14       88.43       93.20     17.59 o 
  -8   8  14       22.48       41.17     14.88 o 
  -6   8  14       22.82       38.75     10.39 o 
  -4   8  14       96.20       85.32     12.46 o 
  -2   8  14      214.21      184.91     22.44 o 
   0   8  14      131.45      131.21     13.93 o 
   2   8  14      131.03      142.69     21.91 o 
   4   8  14       42.00       77.89     11.42 o 
   6   8  14       47.86       61.45     17.69 o 
   8   8  14        7.77       37.72     19.03 o 
  10   8  14       41.15      160.77     22.71 o 
  12   8  14       98.17      138.63     16.06 o 
 -19   9  14        0.05       11.05     16.84 o 
 -17   9  14       26.53       62.33     14.63 o 
 -15   9  14      231.02      200.32     19.93 o 
 -13   9  14       63.89       39.97     19.05 o 
 -11   9  14      121.40       74.86     34.07 o 
  -9   9  14        9.83        0.00     16.44 o 
  -7   9  14        5.49       23.96     11.20 o 
  -5   9  14        4.35        0.00     10.80 o 
  -3   9  14        8.75       35.99     10.91 o 
  -1   9  14      166.22      161.66     29.18 o 
   1   9  14       21.46       59.09     11.91 o 
   3   9  14       11.29       26.87     11.02 o 
   5   9  14      239.84      271.31     19.90 o 
   7   9  14       42.87       84.01     13.40 o 
   9   9  14        4.39       31.71     24.34 o 
 -12  10  14        7.17        0.00     29.11 o 
 -10  10  14        8.41       43.45     61.32 o 
  -8  10  14       12.94       53.60     25.72 o 
  -6  10  14        6.69       30.80     11.88 o 
  -4  10  14        8.82       13.54     12.24 o 
  -2  10  14       51.00       71.14     13.50 o 
   0  10  14       24.43       35.68     11.09 o 
 -33   1  15       41.48      116.40     17.27 o 
 -31   1  15        1.11        2.51     15.24 o 
 -29   1  15      131.78      178.84     17.31 o 
 -27   1  15       32.64       65.35     11.42 o 
 -25   1  15        0.34        8.02     17.83 o 
 -23   1  15      102.88       89.06     13.08 o 
 -21   1  15       40.15       66.95     18.84 o 
 -19   1  15       26.19       43.33     10.66 o 
 -17   1  15      505.60      473.18     30.54 o 
 -15   1  15        4.49       16.17      7.88 o 
 -13   1  15     2706.61     2853.66     69.42 o 
 -11   1  15      490.25      458.24     26.62 o 
  -9   1  15      552.35      486.25     24.51 o 
  -7   1  15     4914.52     5290.09    104.88 o 
  -5   1  15       26.32       37.94     12.49 o 
  -3   1  15      485.16      490.97     35.09 o 
  -1   1  15      101.09      130.34     19.47 o 
   1   1  15       28.80       19.55      7.38 o 
   3   1  15      789.72      857.92     49.44 o 
   5   1  15      601.36      471.31     47.72 o 
   7   1  15       10.31       12.45     14.80 o 
   9   1  15      226.80      316.08     35.78 o 
  11   1  15      376.58      316.28     33.90 o 
  13   1  15       38.18       57.65     13.01 o 
  15   1  15       64.06      143.92     18.38 o 
  17   1  15      134.87       92.41     19.14 o 
  19   1  15        6.25       24.26     10.53 o 
  21   1  15      229.65      338.16     21.78 o 
 -32   2  15        4.62        0.00     30.00 o 
 -30   2  15       20.12      143.46     19.22 o 
 -28   2  15        4.79        0.00     11.40 o 
 -26   2  15      320.52      244.44     24.14 o 
 -24   2  15        1.55       35.65     10.87 o 
 -22   2  15      101.26       61.26     10.21 o 
 -20   2  15        0.72       26.91     15.93 o 
 -18   2  15      300.61      239.99     28.88 o 
 -16   2  15      533.19      340.52     26.33 o 
 -14   2  15       27.73       26.26      6.86 o 
 -12   2  15       89.79      109.81     10.03 o 
 -10   2  15     1124.65     1224.07     42.51 o 
  -8   2  15      529.88      600.97     32.06 o 
  -6   2  15     1229.45     1289.33     58.37 o 
  -4   2  15        4.82       13.65      8.92 o 
  -2   2  15     2803.65     2863.79     96.12 o 
   0   2  15      205.55      168.32     24.45 o 
   2   2  15        1.08        4.58      8.31 o 
   4   2  15        3.23       34.08     11.92 o 
   6   2  15     2581.64     2594.34     95.87 o 
   8   2  15      470.00      465.49     45.41 o 
  10   2  15        0.76       11.26      9.18 o 
  12   2  15        0.10        3.16      8.27 o 
  14   2  15      262.36      262.24     26.38 o 
  16   2  15      171.03      181.28     20.54 o 
  18   2  15       36.04       55.99     10.22 o 
  20   2  15       64.27       54.85     11.10 o 
 -31   3  15       42.06       30.15     24.70 o 
 -29   3  15       16.28       46.22     12.98 o 
 -27   3  15       80.62       43.11     13.55 o 
 -25   3  15       63.16       12.67     19.19 o 
 -23   3  15      615.79      509.43     63.07 o 
 -21   3  15       15.06       20.71     25.94 o 
 -19   3  15       10.45       35.50      8.29 o 
 -17   3  15       75.88       50.66     11.54 o 
 -15   3  15      682.77      596.41     34.34 o 
 -13   3  15      397.29      411.87     28.72 o 
 -11   3  15     1193.53     1225.82     41.75 o 
  -9   3  15     4421.99     4664.70     91.17 o 
  -7   3  15      348.10      399.44     28.07 o 
  -5   3  15     2405.23     2220.86     73.33 o 
  -3   3  15      370.85      514.49     33.51 o 
  -1   3  15     2616.23     2885.82     94.86 o 
   1   3  15      202.39      127.32     17.91 o 
   3   3  15       36.86       53.33     12.36 o 
   5   3  15       91.52       76.79     23.62 o 
   7   3  15      522.58      569.17     51.19 o 
   9   3  15       93.14       33.24      9.72 o 
  11   3  15      339.35      361.32     34.19 o 
  13   3  15      424.33      507.27     35.38 o 
  15   3  15      247.90      242.82     23.81 o 
  17   3  15        2.12       49.84     10.59 o 
  19   3  15      141.33      170.98     19.87 o 
 -30   4  15        4.43       29.14     12.70 o 
 -28   4  15       21.19       21.16     12.84 o 
 -26   4  15       14.74       21.93     14.74 o 
 -24   4  15       13.20       18.09     20.28 o 
 -22   4  15        1.58        0.00     23.00 o 
 -20   4  15     1009.40     1055.14     91.84 o 
 -18   4  15      492.52      357.16     43.39 o 
 -16   4  15       10.09       44.11     12.31 o 
 -14   4  15       16.83        0.00     13.89 o 
 -12   4  15      138.56      148.57     17.55 o 
 -10   4  15      597.75      425.37     26.53 o 
  -8   4  15        4.52       37.30      8.43 o 
  -6   4  15      206.05      218.50     21.39 o 
  -4   4  15     3757.20     3505.70     95.48 o 
  -2   4  15      281.98      335.46     28.50 o 
   0   4  15       63.79       83.65     14.45 o 
   2   4  15      387.75      410.53     34.64 o 
   4   4  15       49.99       66.90     10.40 o 
   6   4  15       43.91       33.93     10.16 o 
   8   4  15      378.28      433.48     32.91 o 
  10   4  15       82.07       70.02     10.75 o 
  12   4  15        2.45       16.18     14.59 o 
  14   4  15       17.58       11.61     12.32 o 
  16   4  15       16.46       14.47     16.26 o 
  18   4  15      204.39      178.43     16.57 o 
 -29   5  15      178.18      106.25     33.74 o 
 -27   5  15       13.50       20.75     15.78 o 
 -25   5  15       31.25       65.86     21.27 o 
 -23   5  15       27.02       13.10     70.56 o 
 -21   5  15       12.38       15.42     12.42 o 
 -19   5  15      565.37      561.27     94.13 o 
 -17   5  15       13.77       27.40     42.72 o 
 -15   5  15      428.56      376.38     38.34 o 
 -13   5  15      571.35      501.05     55.29 o 
 -11   5  15       15.52        8.30     18.19 o 
  -9   5  15      138.31      166.63     18.29 o 
  -7   5  15     2384.69     2277.94    101.77 o 
  -5   5  15       13.99        6.84      7.91 o 
  -3   5  15      125.34       91.00     12.64 o 
  -1   5  15      147.54      118.24     15.73 o 
   1   5  15        2.99       25.48     11.35 o 
   3   5  15      159.45      221.08     23.47 o 
   5   5  15      832.08      729.06     43.30 o 
   7   5  15        2.53       12.28     15.16 o 
   9   5  15      114.92      130.00     16.28 o 
  11   5  15      105.00      174.59     17.14 o 
  13   5  15      103.42       79.95     13.85 o 
  15   5  15      135.55      142.98     14.24 o 
  17   5  15      100.84      151.87     14.69 o 
 -26   6  15        2.04       65.13     21.96 o 
 -24   6  15      125.09      111.22     17.53 o 
 -22   6  15        0.54        0.00     35.98 o 
 -18   6  15       73.10       68.39     43.10 o 
 -16   6  15      220.59      124.43     26.79 o 
 -14   6  15      153.28      140.20     17.40 o 
 -12   6  15      136.00       87.88     16.06 o 
 -10   6  15      103.07       99.93     11.58 o 
  -8   6  15      180.97      213.83     22.89 o 
  -6   6  15       32.54       23.60      8.43 o 
  -4   6  15       40.48       16.63     10.02 o 
  -2   6  15        3.28        0.00     10.18 o 
   0   6  15      267.60      199.63     35.64 o 
   2   6  15     1013.71      905.32     56.13 o 
   4   6  15       74.24       71.35     22.48 o 
   6   6  15        5.52       15.13     10.51 o 
   8   6  15      309.98      235.67     23.64 o 
  10   6  15       48.98       65.85     11.69 o 
  12   6  15      115.76      222.10     15.71 o 
  14   6  15       61.85       64.66     12.71 o 
  16   6  15      455.13      505.74     33.42 o 
 -23   7  15       76.57       40.35     16.25 o 
 -21   7  15       38.11       75.18     15.41 o 
 -19   7  15       31.82       60.69     51.75 o 
 -17   7  15      184.66      163.12     17.81 o 
 -15   7  15       29.89       20.46     11.42 o 
 -13   7  15       26.74       26.87     23.61 o 
 -11   7  15       22.82       33.58     10.98 o 
  -9   7  15      120.65       83.65     11.62 o 
  -7   7  15      105.76      113.75     15.57 o 
  -5   7  15        6.03       15.91     11.77 o 
  -3   7  15      133.96      217.77     21.37 o 
  -1   7  15       12.18       10.16     11.08 o 
   1   7  15       58.84       45.34      9.67 o 
   3   7  15        0.77        0.00     14.06 o 
   5   7  15      113.15       60.04     15.29 o 
   7   7  15       23.99      112.13     22.40 o 
   9   7  15      178.34      197.97     19.69 o 
  11   7  15        1.56        0.00     14.20 o 
  13   7  15       18.71       14.27     15.07 o 
 -20   8  15        6.33       10.48     46.48 o 
 -18   8  15       53.97       87.64     14.30 o 
 -16   8  15        0.42        8.80     21.90 o 
 -14   8  15        0.01        0.00     25.04 o 
 -12   8  15       94.06      152.17     24.76 o 
 -10   8  15        0.62       13.18     17.52 o 
  -8   8  15       72.87       88.80     13.06 o 
  -6   8  15      620.71      632.83     45.75 o 
  -4   8  15      445.50      441.61     40.44 o 
  -2   8  15      321.81      325.29     28.12 o 
   0   8  15      211.98      320.69     21.93 o 
   2   8  15       26.48       47.21     10.51 o 
   4   8  15      199.92      203.51     20.50 o 
   6   8  15       79.22       77.98     14.30 o 
   8   8  15       72.79       77.10     16.62 o 
  10   8  15      133.02      110.71     16.75 o 
 -15   9  15      110.07      170.94     25.47 o 
 -13   9  15       80.43       68.39     18.17 o 
 -11   9  15        5.68      194.32     30.94 o 
  -9   9  15       18.50       38.45     14.25 o 
  -7   9  15       49.07       16.57     13.95 o 
  -5   9  15      183.12      196.95     14.55 o 
  -3   9  15       43.45       58.89     12.85 o 
  -1   9  15       38.98       33.39     11.59 o 
   1   9  15      129.45      151.49     23.11 o 
   3   9  15        8.47       36.20     11.36 o 
 -30   0  16        2.02        4.71     15.56 o 
 -28   0  16      501.72      625.46     57.61 o 
 -26   0  16       30.32       39.07     33.63 o 
 -24   0  16        8.62        0.00     23.57 o 
 -22   0  16      334.54      425.91     44.38 o 
 -20   0  16       84.07       52.97     17.28 o 
 -18   0  16       72.33      108.62     21.04 o 
 -16   0  16      108.53      115.49     20.66 o 
 -14   0  16        0.03       33.99     12.21 o 
 -12   0  16       10.32        4.05     10.99 o 
 -10   0  16      371.10      411.01     41.22 o 
  -8   0  16      242.20      225.66     28.12 o 
  -6   0  16      897.75      924.73     78.47 o 
  -4   0  16     1895.52     1773.76    158.10 o 
  -2   0  16      576.09      461.39     71.49 o 
   0   0  16      179.55      426.35     76.38 o 
   2   0  16     1089.12     1233.38     80.30 o 
   4   0  16      136.61      113.12     21.19 o 
   6   0  16      237.45      347.56     52.09 o 
   8   0  16       30.37       31.08     14.98 o 
  10   0  16      242.69      276.13     46.48 o 
  12   0  16       22.13       53.57     12.29 o 
  14   0  16      173.50      124.88     31.49 o 
  16   0  16      530.25      477.70     41.17 o 
  18   0  16      223.84      221.57     28.16 o 
 -31   1  16       11.40       16.36     13.73 o 
 -29   1  16       70.70       59.56     12.85 o 
 -27   1  16        2.77        0.00     11.95 o 
 -25   1  16      125.19       81.10     15.25 o 
 -23   1  16        0.84       10.40      9.79 o 
 -21   1  16      790.80      716.39     47.21 o 
 -19   1  16       47.87       52.23     11.15 o 
 -17   1  16     2778.59     3059.07     91.91 o 
 -15   1  16       79.48       73.16      8.66 o 
 -13   1  16       73.56       10.59      9.64 o 
 -11   1  16       86.85       61.72      7.14 o 
  -9   1  16      505.58      444.83     24.73 o 
  -7   1  16      221.75      274.34     21.49 o 
  -5   1  16     1308.32     1227.54     58.43 o 
  -3   1  16       21.51        0.00     10.11 o 
  -1   1  16     1152.55     1114.78     57.55 o 
   1   1  16        9.66        0.00      7.90 o 
   3   1  16       32.42       31.50      9.39 o 
   5   1  16     1575.72     1372.26     71.63 o 
   7   1  16       18.69       24.32     10.95 o 
   9   1  16      559.98      629.80     46.25 o 
  11   1  16       83.65      132.31     20.90 o 
  13   1  16       48.86       41.51     10.99 o 
  15   1  16        8.50       21.97     17.66 o 
  17   1  16        0.54       20.13     15.31 o 
  19   1  16       52.50       45.07     11.19 o 
 -30   2  16      184.99      265.83     34.45 o 
 -28   2  16       13.60       15.32     12.06 o 
 -26   2  16        5.91       39.45     12.03 o 
 -24   2  16       22.69       46.04     11.70 o 
 -22   2  16        0.12        0.00     12.82 o 
 -20   2  16      136.22      101.72     16.47 o 
 -18   2  16      202.52      149.17     19.10 o 
 -16   2  16       37.60       27.17      8.75 o 
 -14   2  16      258.63      144.91     16.26 o 
 -12   2  16        0.54       17.02      6.05 o 
 -10   2  16      261.45      188.58     14.10 o 
  -8   2  16      550.76      593.36     30.68 o 
  -6   2  16      428.90      391.86     28.22 o 
  -4   2  16       27.55       43.72     12.79 o 
  -2   2  16     5281.60     5300.64    149.29 o 
   0   2  16      442.14      450.00     37.03 o 
   2   2  16      402.10      507.97     42.20 o 
   4   2  16        6.02        0.00      8.98 o 
   6   2  16      844.52      802.68     50.62 o 
   8   2  16      143.28      148.65     18.25 o 
  10   2  16      318.36      263.74     32.43 o 
  12   2  16        8.24       59.14     13.89 o 
  14   2  16      274.33      255.34     32.59 o 
  16   2  16       20.47       51.84     11.47 o 
  18   2  16       71.44       56.17     11.33 o 
 -29   3  16       48.32       44.96     13.18 o 
 -27   3  16        1.64        8.63     14.44 o 
 -25   3  16        1.02       17.92     22.35 o 
 -23   3  16        0.61        0.00     17.41 o 
 -21   3  16      280.56      218.61     31.52 o 
 -19   3  16       90.45      115.95     23.23 o 
 -17   3  16       37.41        8.66      9.06 o 
 -15   3  16      195.57      144.02     14.64 o 
 -13   3  16       68.66       21.01      6.87 o 
 -11   3  16       94.21       94.76     14.20 o 
  -9   3  16      316.36      345.15     20.71 o 
  -7   3  16       40.41       16.02      6.43 o 
  -5   3  16      427.35      357.76     23.89 o 
  -3   3  16      336.37      383.36     35.17 o 
  -1   3  16      114.72       69.02     14.83 o 
   1   3  16      327.76      408.62     32.61 o 
   3   3  16      195.47      148.30     22.05 o 
   5   3  16      164.64      103.73     14.98 o 
   7   3  16      490.29      416.11     53.78 o 
   9   3  16        5.12        0.00     11.12 o 
  11   3  16       28.15       36.18     10.84 o 
  13   3  16      232.67      225.15     27.75 o 
  15   3  16      451.08      369.81     28.93 o 
  17   3  16        0.06        0.00     13.73 o 
 -28   4  16       73.45       59.80     12.58 o 
 -26   4  16      109.18      105.71     15.85 o 
 -24   4  16       13.42       18.20     14.10 o 
 -22   4  16        6.02        3.31     14.04 o 
 -20   4  16        7.42        6.73     15.56 o 
 -18   4  16      165.92      116.88     22.90 o 
 -16   4  16      303.63      231.30     45.79 o 
 -14   4  16       30.39       31.41     16.40 o 
 -12   4  16       33.29       16.44     10.53 o 
 -10   4  16      111.40       88.34     12.65 o 
  -8   4  16      431.17      454.23     27.50 o 
  -6   4  16      436.46      632.80     37.63 o 
  -4   4  16       62.90       69.93     10.17 o 
  -2   4  16     1060.11     1078.78     54.10 o 
   0   4  16      458.66      452.60     31.05 o 
   2   4  16      280.80      237.41     25.40 o 
   4   4  16     1101.77     1136.50     59.09 o 
   6   4  16      225.03      206.27     19.46 o 
   8   4  16       19.12       66.00     13.37 o 
  10   4  16      126.94      153.45     21.81 o 
  12   4  16       96.58       85.70     12.21 o 
  14   4  16       74.24       45.32     12.37 o 
  16   4  16       22.94       67.76     11.06 o 
 -27   5  16       63.32       13.32     16.12 o 
 -25   5  16       83.27       33.32     22.96 o 
 -23   5  16        0.11       44.48     16.68 o 
 -21   5  16       52.77       67.74     15.34 o 
 -19   5  16       14.32       39.26     14.69 o 
 -17   5  16      130.30      101.04     28.17 o 
 -15   5  16       71.77       26.06     32.06 o 
 -13   5  16       54.71       46.12     14.37 o 
 -11   5  16      242.76      329.36     48.14 o 
  -9   5  16       13.64        0.00     17.16 o 
  -7   5  16      149.23      102.32     17.06 o 
  -5   5  16        0.02       18.17     10.59 o 
  -3   5  16       21.31       15.92      8.38 o 
  -1   5  16        8.82       15.22     11.55 o 
   1   5  16        8.52        3.46     10.66 o 
   3   5  16      345.51      393.01     40.20 o 
   5   5  16        9.76       48.69     11.63 o 
   7   5  16      146.13      103.13     18.14 o 
   9   5  16       80.19      175.91     19.50 o 
  11   5  16      392.01      433.02     28.99 o 
  13   5  16      125.23      172.71     21.82 o 
  15   5  16        2.27       11.84     11.89 o 
 -24   6  16        3.48        0.00    110.44 o 
 -22   6  16      199.50      211.53     23.66 o 
 -20   6  16       20.27       33.41     15.53 o 
 -18   6  16       39.78       47.20     41.08 o 
 -16   6  16       23.66       76.89     20.40 o 
 -14   6  16        0.66       38.29     12.95 o 
 -12   6  16       16.65        8.60     21.66 o 
 -10   6  16        0.02        0.00     12.36 o 
  -8   6  16        8.48       19.41      8.90 o 
  -6   6  16       97.08       59.81     14.14 o 
  -4   6  16      424.44      402.83     32.27 o 
  -2   6  16        2.29       10.91      9.92 o 
   0   6  16       67.77      111.08     18.02 o 
   2   6  16      236.89      181.04     24.57 o 
   4   6  16       33.13       15.45     10.65 o 
   6   6  16       66.09       87.38     13.40 o 
   8   6  16        4.05       53.41     13.55 o 
  10   6  16       26.93       95.75     14.59 o 
  12   6  16       16.02       28.39     13.67 o 
 -21   7  16        0.05        7.97     16.77 o 
 -19   7  16       77.60      143.66     23.63 o 
 -17   7  16       81.09       97.42     20.32 o 
 -15   7  16       19.84       30.07     12.94 o 
 -13   7  16      137.29       85.60     16.04 o 
 -11   7  16        0.23       10.84     15.30 o 
  -9   7  16        5.07        5.11     20.60 o 
  -7   7  16        0.63       23.41      9.59 o 
  -5   7  16      166.64      228.52     16.29 o 
  -3   7  16       14.98       28.54      9.45 o 
  -1   7  16        7.70        0.00     11.85 o 
   1   7  16      455.29      558.04     55.10 o 
   3   7  16       17.79       36.29     14.75 o 
   5   7  16      190.21      242.10     24.29 o 
   7   7  16        1.85        0.00     20.75 o 
   9   7  16       69.02       44.82     19.22 o 
 -16   8  16        6.19        4.23     16.01 o 
 -14   8  16       58.77       47.16     22.82 o 
 -12   8  16        0.40        5.10     31.20 o 
 -10   8  16        2.30       26.82     20.51 o 
  -8   8  16      218.76      221.88     55.28 o 
  -6   8  16       31.14       41.85     11.26 o 
  -4   8  16      165.09      214.41     17.28 o 
  -2   8  16      119.60      101.26     13.75 o 
   0   8  16        3.71       33.61     11.13 o 
   2   8  16        5.70       10.06     16.29 o 
   4   8  16       27.68       13.14     14.48 o 
 -29   1  17        4.31        0.00     13.63 o 
 -27   1  17       51.52       65.98     15.75 o 
 -25   1  17        9.93       51.41     20.62 o 
 -23   1  17      137.87      156.32     17.44 o 
 -21   1  17      128.09      155.54     16.66 o 
 -19   1  17      113.42       90.13     17.77 o 
 -17   1  17        6.02       22.60     15.27 o 
 -15   1  17      237.36      277.05     19.31 o 
 -13   1  17      797.20      710.51     37.48 o 
 -11   1  17       43.17       30.05      7.81 o 
  -9   1  17      429.70      481.01     29.23 o 
  -7   1  17        8.98       46.85      8.12 o 
  -5   1  17       69.36       43.14     10.02 o 
  -3   1  17       16.74       34.78     15.97 o 
  -1   1  17      827.48      955.13     51.70 o 
   1   1  17        9.54        2.55      9.07 o 
   3   1  17      128.48       84.69     11.72 o 
   5   1  17      238.33      237.15     22.09 o 
   7   1  17       51.36       20.05      9.87 o 
   9   1  17      208.20      195.56     16.19 o 
  11   1  17        0.74       20.39      9.04 o 
  13   1  17        0.94        5.07     10.19 o 
  15   1  17        4.09        0.00     10.39 o 
 -28   2  17        8.96       50.27     22.26 o 
 -26   2  17        1.61       30.20     16.42 o 
 -24   2  17      192.48       96.35     15.69 o 
 -22   2  17       16.95       31.03     10.01 o 
 -20   2  17       37.95       48.60     11.57 o 
 -18   2  17       69.07       29.34      8.74 o 
 -16   2  17       96.02      110.02     14.24 o 
 -14   2  17       42.37       58.67      9.46 o 
 -12   2  17       26.83       54.05      7.72 o 
 -10   2  17      162.19      120.48     14.75 o 
  -8   2  17      506.44      483.35     27.60 o 
  -6   2  17       53.30       57.65     13.37 o 
  -4   2  17        0.20       34.62      8.49 o 
  -2   2  17     1056.14      991.81     50.99 o 
   0   2  17      123.86      107.01     17.59 o 
   2   2  17      268.54      311.90     28.81 o 
   4   2  17       20.64       68.35     10.12 o 
   6   2  17      185.97      247.04     28.18 o 
   8   2  17        5.53       52.20     14.95 o 
  10   2  17       37.94       46.44     14.92 o 
  12   2  17       93.80       97.99     15.29 o 
  14   2  17      316.52      351.28     39.74 o 
  16   2  17       34.20       45.45     10.07 o 
 -27   3  17       74.36      137.21     31.51 o 
 -25   3  17       64.72       34.47     12.65 o 
 -23   3  17       30.82       12.84     15.04 o 
 -21   3  17       73.40       98.65     13.87 o 
 -19   3  17       80.53       19.72     13.64 o 
 -17   3  17      615.03      615.26     42.49 o 
 -15   3  17       91.74       70.08     10.69 o 
 -13   3  17        1.17        0.00      8.60 o 
 -11   3  17      517.79      412.55     26.78 o 
  -9   3  17        1.28       18.59      6.81 o 
  -7   3  17      235.16      127.33     19.12 o 
  -5   3  17        1.55       27.56      7.59 o 
  -3   3  17      256.91      172.47     16.31 o 
  -1   3  17       96.45       39.58     19.57 o 
   1   3  17      305.43      325.62     25.01 o 
   3   3  17        7.46       27.64      9.00 o 
   5   3  17      457.00      447.90     30.24 o 
   7   3  17      177.63      188.46     21.32 o 
   9   3  17      187.67      205.53     18.45 o 
  11   3  17      909.62      989.29     54.99 o 
  13   3  17       43.67       65.27     11.74 o 
  15   3  17       14.91       32.95     10.70 o 
 -26   4  17       82.99      102.50     20.96 o 
 -24   4  17        4.93       26.40     14.74 o 
 -22   4  17       36.80       64.69     16.55 o 
 -20   4  17       33.45       14.30     20.45 o 
 -18   4  17      174.99      175.62     17.66 o 
 -16   4  17      226.36      235.78     27.32 o 
 -14   4  17       37.88       40.60     14.30 o 
 -12   4  17      185.66      240.78     64.04 o 
 -10   4  17      164.25      193.59     20.15 o 
  -8   4  17       60.38       69.11     11.39 o 
  -6   4  17       77.52       94.32     16.15 o 
  -4   4  17      182.85      182.02     18.26 o 
  -2   4  17      167.30       65.79     17.22 o 
   0   4  17      221.70      212.05     17.73 o 
   2   4  17      135.96       96.91     15.94 o 
   4   4  17      293.34      337.00     25.65 o 
   6   4  17        1.60        9.91     10.66 o 
   8   4  17      110.99       85.02     10.74 o 
  10   4  17       74.90      128.55     12.91 o 
  12   4  17      272.51      339.20     25.87 o 
 -23   5  17      101.41       62.97     23.03 o 
 -21   5  17       28.85        0.00     15.02 o 
 -19   5  17        2.49       26.98     19.28 o 
 -17   5  17        3.00        0.00     19.63 o 
 -15   5  17      129.98      150.32     19.13 o 
 -13   5  17      366.63      370.27     50.86 o 
 -11   5  17       24.54       60.81     24.31 o 
  -9   5  17       12.53       25.94     12.23 o 
  -7   5  17       48.48       98.66     15.31 o 
  -5   5  17      115.87      106.36     15.45 o 
  -3   5  17       93.93       83.52      9.93 o 
  -1   5  17      465.29      413.38     31.14 o 
   1   5  17      237.66      253.57     30.26 o 
   3   5  17        1.59       39.54     11.14 o 
   5   5  17       39.31       40.51      9.69 o 
   7   5  17      105.67      152.17     17.11 o 
   9   5  17      218.81      227.35     20.72 o 
  11   5  17        0.67       10.32     12.27 o 
 -22   6  17      208.37      186.67     47.08 o 
 -20   6  17      405.33      459.88     73.85 o 
 -18   6  17       13.90        0.00     71.69 o 
 -16   6  17        1.16        0.00     19.09 o 
 -14   6  17      196.46      256.21     31.13 o 
 -12   6  17        6.63       31.85     14.77 o 
 -10   6  17        1.36       74.10     16.06 o 
  -8   6  17       39.20       79.74     14.49 o 
  -6   6  17       21.23       18.87     12.84 o 
  -4   6  17       11.48       34.55     16.26 o 
  -2   6  17      110.79      101.89     16.38 o 
   0   6  17        3.48       28.55     15.51 o 
   2   6  17       13.09       37.74     13.15 o 
   4   6  17        4.78        3.77     12.58 o 
   6   6  17       27.88       39.28     21.91 o 
   8   6  17      126.54      133.11     15.36 o 
 -17   7  17        6.37       36.48     16.25 o 
 -15   7  17       24.98       40.38     13.82 o 
 -13   7  17       69.68      152.82     20.10 o 
 -11   7  17        0.36        1.61     16.30 o 
  -9   7  17        3.84       32.45     29.00 o 
  -7   7  17       20.47       13.10     11.47 o 
  -5   7  17        0.00       54.56     17.88 o 
  -3   7  17      283.11      268.27     27.23 o 
  -1   7  17        2.34       40.54     11.72 o 
   1   7  17      161.46       88.66     12.57 o 
   3   7  17      214.66      293.83     34.56 o 
   5   7  17       29.84      156.61     17.04 o 
 -10   8  17        3.14       10.42     21.34 o 
  -8   8  17       40.21       21.40     18.31 o 
  -6   8  17        4.84       22.31     15.10 o 
  -4   8  17        0.99        9.41     11.31 o 
 -26   0  18      165.22      102.43     25.60 o 
 -24   0  18      568.44      746.81     63.88 o 
 -22   0  18        0.27        6.25     33.38 o 
 -20   0  18      172.36      161.90     25.13 o 
 -18   0  18      146.87       95.01     13.73 o 
 -16   0  18        1.29       29.90     11.95 o 
 -14   0  18      108.81      115.28     30.66 o 
 -12   0  18     1663.55     1771.37    125.68 o 
 -10   0  18       21.83       38.55     11.29 o 
  -8   0  18       18.19       27.90     17.30 o 
  -6   0  18      873.12      867.24     60.73 o 
  -4   0  18       30.96        3.56     12.97 o 
  -2   0  18      822.90      723.68     56.54 o 
   0   0  18      123.57       29.75     27.85 o 
   2   0  18      352.58      337.62     38.14 o 
   4   0  18      289.00      394.79     49.53 o 
   6   0  18        7.76        0.00     74.98 o 
   8   0  18        7.21       28.29     14.65 o 
  10   0  18      206.29      132.30     29.01 o 
  12   0  18      315.67      272.50     27.90 o 
 -25   1  18        6.68        7.05     16.76 o 
 -23   1  18      110.98      135.99     25.25 o 
 -21   1  18        7.71       41.97     11.32 o 
 -19   1  18        9.59       36.86     13.96 o 
 -17   1  18      223.46      227.26     23.98 o 
 -15   1  18        0.12       42.45      9.04 o 
 -13   1  18       10.49       24.79     11.18 o 
 -11   1  18      239.17      249.79     20.88 o 
  -9   1  18     1107.12     1070.08     43.89 o 
  -7   1  18        0.67       17.74      8.54 o 
  -5   1  18       62.35       31.85     13.81 o 
  -3   1  18        3.54        6.69     11.55 o 
  -1   1  18      237.89      291.36     21.55 o 
   1   1  18       65.95       45.59      9.02 o 
   3   1  18      372.61      350.18     30.90 o 
   5   1  18        3.78       27.12     10.39 o 
   7   1  18      437.89      353.06     24.81 o 
   9   1  18       21.32       26.18     13.74 o 
  11   1  18       42.33       67.80     10.49 o 
  13   1  18        4.26       22.13     17.51 o 
 -26   2  18       10.00       20.77     16.61 o 
 -24   2  18       90.86       67.13     17.59 o 
 -22   2  18        5.24        0.00     12.40 o 
 -20   2  18      112.55       64.44     11.87 o 
 -18   2  18        5.62       11.56      9.42 o 
 -16   2  18      205.05      138.29     13.57 o 
 -14   2  18      566.42      514.95     38.01 o 
 -12   2  18      246.37      188.21     30.83 o 
 -10   2  18        2.88       14.99      9.19 o 
  -8   2  18      447.10      464.89     24.31 o 
  -6   2  18       56.73      171.64     14.06 o 
  -4   2  18       65.32      112.48     21.28 o 
  -2   2  18       18.31       22.79      9.08 o 
   0   2  18       72.81       42.52     17.38 o 
   2   2  18      260.52      248.26     24.73 o 
   4   2  18        0.07       10.62     11.51 o 
   6   2  18       18.10        0.00     10.84 o 
   8   2  18        0.46        0.00     12.88 o 
  10   2  18       39.95       39.78     12.09 o 
  12   2  18        7.87        0.19     10.78 o 
 -25   3  18       16.58       61.39     16.71 o 
 -23   3  18        0.56        0.00     13.32 o 
 -21   3  18       16.60       41.75     15.73 o 
 -19   3  18       23.40       28.46     14.64 o 
 -17   3  18       61.68       35.56     12.27 o 
 -15   3  18       64.24       43.67     27.21 o 
 -13   3  18       24.64       23.44     10.87 o 
 -11   3  18       90.10      113.85     14.59 o 
  -9   3  18       16.07       21.55      8.75 o 
  -7   3  18        2.12       38.21     11.53 o 
  -5   3  18        5.14       32.19     10.05 o 
  -3   3  18        0.01       25.07      9.01 o 
  -1   3  18      303.75      367.65     30.69 o 
   1   3  18      113.21      107.27     12.62 o 
   3   3  18      125.47      125.37     17.66 o 
   5   3  18      158.37      132.84     15.60 o 
   7   3  18      145.91      123.29     12.80 o 
   9   3  18       15.52       12.41      9.96 o 
  11   3  18        0.45        0.00     12.52 o 
 -22   4  18        2.17       45.96     21.15 o 
 -20   4  18       28.70       61.16     16.08 o 
 -18   4  18       17.77       11.75     19.76 o 
 -16   4  18       10.32       51.26     16.18 o 
 -14   4  18       43.48       51.31     16.65 o 
 -12   4  18      132.24      163.52     33.37 o 
 -10   4  18      100.74       89.67     12.78 o 
  -8   4  18       63.21       77.73     11.51 o 
  -6   4  18       10.72       36.53     15.25 o 
  -4   4  18       97.58      152.02     19.89 o 
  -2   4  18       72.21       91.70     10.61 o 
   0   4  18      105.46       70.37     11.28 o 
   2   4  18       86.41      110.44     14.46 o 
   4   4  18       11.67        0.00     10.51 o 
   6   4  18        0.05       24.49     12.93 o 
   8   4  18      124.38       74.40     18.08 o 
  10   4  18       14.26       23.83     11.19 o 
 -21   5  18       39.09       50.37     16.07 o 
 -19   5  18      100.29      107.66     17.05 o 
 -17   5  18        0.02       12.88     92.54 o 
 -15   5  18       40.30       15.41     15.54 o 
 -13   5  18      401.92      408.54     95.92 o 
 -11   5  18       10.05       54.54     26.80 o 
  -9   5  18       95.56      162.67     23.01 o 
  -7   5  18      158.55      143.95     21.20 o 
  -5   5  18       18.10       19.60      9.63 o 
  -3   5  18       72.48       64.65     16.03 o 
  -1   5  18        1.56       43.95     10.88 o 
   1   5  18       22.23        0.00     14.14 o 
   3   5  18       76.62       60.58     12.06 o 
   5   5  18        2.45        5.75     12.18 o 
   7   5  18        1.36       14.54     10.71 o 
 -16   6  18       24.12       63.90    100.11 o 
 -14   6  18        3.98       27.57     17.54 o 
 -12   6  18      346.19      240.06     44.03 o 
 -10   6  18        0.79       36.05     17.85 o 
  -8   6  18        0.13        0.00     20.23 o 
  -6   6  18      231.17      329.99     26.12 o 
  -4   6  18       27.36       61.07     13.19 o 
  -2   6  18       59.33       75.30     18.95 o 
   0   6  18        0.12       17.72     15.33 o 
   2   6  18        9.45       14.18     13.63 o 
   4   6  18      145.43      160.97     17.13 o 
  -9   7  18       10.41        0.00     16.45 o 
  -7   7  18       19.75       75.14     18.20 o 
  -5   7  18        6.57       20.85     16.31 o 
  -3   7  18        0.33        4.61     14.40 o 
 -23   1  19       47.94       56.15     14.23 o 
 -21   1  19       26.99       40.38     12.67 o 
 -19   1  19        1.19        2.56      9.28 o 
 -17   1  19       46.77       79.75     14.42 o 
 -15   1  19        0.05       14.66     12.34 o 
 -13   1  19       21.06        1.10     10.70 o 
 -11   1  19        0.15       23.31     10.77 o 
  -9   1  19      163.82      191.84     13.78 o 
  -7   1  19      121.28      181.63     15.72 o 
  -5   1  19       15.73        0.00     13.54 o 
  -3   1  19      177.70      265.42     33.17 o 
  -1   1  19       90.48      141.72     16.24 o 
   1   1  19       48.52       33.20     10.18 o 
   3   1  19        1.15        0.00     13.79 o 
   5   1  19       10.21        6.97     15.05 o 
   7   1  19       77.02       80.78     10.98 o 
   9   1  19       43.48       83.55     24.46 o 
 -22   2  19       56.33       51.17     13.58 o 
 -20   2  19       26.80        9.01     19.27 o 
 -18   2  19       38.78       51.88     13.26 o 
 -16   2  19        6.71        6.37     13.46 o 
 -14   2  19       94.41      107.82     12.10 o 
 -12   2  19       72.90      135.74     14.49 o 
 -10   2  19       78.31       67.10     14.06 o 
  -8   2  19      164.58      168.20     11.82 o 
  -6   2  19        6.42       31.26      9.21 o 
  -4   2  19      229.03      194.51     16.40 o 
  -2   2  19       50.26       84.84     12.48 o 
   0   2  19       40.39       68.21      9.81 o 
   2   2  19        3.64        0.00     13.81 o 
   4   2  19      128.78      114.91     15.83 o 
   6   2  19      167.97      129.10     15.46 o 
   8   2  19      144.87      170.85     15.86 o 
 -21   3  19       14.10       33.33     26.82 o 
 -19   3  19       41.04       70.05     80.58 o 
 -17   3  19        0.06       33.36     18.28 o 
 -15   3  19        4.12       52.61     15.90 o 
 -13   3  19       17.77       49.20     16.92 o 
 -11   3  19       75.14      132.21     12.50 o 
  -9   3  19      205.34      191.10     15.76 o 
  -7   3  19      486.85      528.92     27.80 o 
  -5   3  19      732.44      730.45     36.54 o 
  -3   3  19       37.58       36.57     14.53 o 
  -1   3  19      336.06      318.86     27.55 o 
   1   3  19       48.56       83.27     13.37 o 
   3   3  19       19.85       22.75     15.43 o 
   5   3  19       15.46       16.06     13.10 o 
   7   3  19      127.93       96.00     11.44 o 
 -18   4  19        5.67        4.48     91.46 o 
 -16   4  19        0.27       21.82     22.47 o 
 -14   4  19       12.40       72.31     23.86 o 
 -12   4  19       42.05       50.20     19.40 o 
 -10   4  19        0.81       27.62     17.69 o 
  -8   4  19        4.22       13.70     22.13 o 
  -6   4  19      292.86      259.12     19.64 o 
  -4   4  19        3.29       21.55     11.10 o 
  -2   4  19       15.45       66.04     12.80 o 
   0   4  19        2.43       12.37     18.56 o 
   2   4  19        3.16       36.61     13.13 o 
   4   4  19      275.09      210.56     17.61 o 
 -15   5  19       12.48       41.57     19.94 o 
 -13   5  19        4.56       40.25     17.72 o 
 -11   5  19       14.62       72.16     43.73 o 
  -9   5  19      106.51       89.18     25.38 o 
  -7   5  19        0.84        0.00     21.14 o 
  -5   5  19        0.36       30.85     15.91 o 
  -3   5  19       50.65      125.85     16.27 o 
  -1   5  19       37.42       41.25     10.61 o 
   1   5  19       44.16       44.92     20.19 o 
 -18   0  20      160.38      245.32     26.36 o 
 -16   0  20       15.48       20.77     16.65 o 
 -14   0  20        9.37        0.00     16.09 o 
 -12   0  20       76.72      152.08     37.29 o 
 -10   0  20        0.48       46.34     13.28 o 
  -8   0  20       12.92       27.60     10.83 o 
  -6   0  20       76.05       66.14     18.90 o 
  -4   0  20      239.13      179.09     18.94 o 
  -2   0  20       64.25       74.14     13.70 o 
   0   0  20      341.52      273.68     26.39 o 
   2   0  20       19.60       62.68     15.28 o 
   4   0  20       68.19       51.96     27.49 o 
 -19   1  20       65.62       45.71     14.12 o 
 -17   1  20       48.20       70.37     24.80 o 
 -15   1  20        7.26       54.81     22.17 o 
 -13   1  20       15.78       33.69     11.31 o 
 -11   1  20        5.54       22.63     13.97 o 
  -9   1  20       34.40       83.20     13.18 o 
  -7   1  20       28.10       54.21      8.59 o 
  -5   1  20       65.16       55.02     10.49 o 
  -3   1  20       51.75       75.09     12.73 o 
  -1   1  20       27.51       39.85     11.88 o 
   1   1  20        2.63       47.70     11.69 o 
   3   1  20      103.66       90.54     11.81 o 
 -18   2  20      186.56      271.23     30.10 o 
 -16   2  20      117.49      120.99     22.90 o 
 -14   2  20        3.63       34.24     15.29 o 
 -12   2  20       29.80       69.14     13.98 o 
 -10   2  20        9.24       44.85     11.05 o 
  -8   2  20       46.75       35.85      8.97 o 
  -6   2  20       98.07       78.66     12.99 o 
  -4   2  20       99.69      102.15     11.80 o 
  -2   2  20        7.57        3.23     11.17 o 
   0   2  20        8.69       31.84     10.62 o 
   2   2  20      142.41      213.78     16.88 o 
 -15   3  20       24.44       19.29     16.63 o 
 -13   3  20        3.54        8.52     15.93 o 
 -11   3  20        3.97       30.47     20.68 o 
  -9   3  20       63.20       42.98     20.59 o 
  -7   3  20       11.52       20.74      9.39 o 
  -5   3  20       10.32       17.83     10.26 o 
  -3   3  20        5.43        1.75     13.85 o 
  -1   3  20        5.65       32.29     10.99 o 
   1   3  20       62.05       96.10     12.69 o 
 -10   4  20        8.11       59.53     17.21 o 
  -8   4  20       16.75       21.51     23.19 o 
  -6   4  20       41.37       56.56     14.15 o 
  -4   4  20       30.25       67.80     13.87 o 
                                                 
